# Supplementary material for: Phylogenomic analysis of a global collection of Escherichia coli ST38: evidence of interspecies and environmental transmission?
Source: mSystems. 2023 Sep 7;8(5):e01236-22. doi: 10.1128/msystems.01236-22 (PMC10654095; doi:10.1128/msystems.01236-22)
Supplement: Table S1 — Assembly statistics of genomes sequenced in-house. [file msystems.01236-22-s0006.xlsx]

## Sheet: Sheet1
Strain	GenBank Accession Number	Scaffolds >250nt	Max scaffold size	Median Coverage	Genome Size (bp)
EC274	RDUM00000000.2	164	517798	11.2504	5357292
EC231	REBH00000000.2	180	504568	18.3602	5221245
EC36	REBF00000000.2	275	490970	12.9508	5423024
HOS16	JADPME000000000	157	492859	12.2491	5160549
HOS46	JADPMD000000000	169	492787	16.7642	5207191
HOS59	JADPMC000000000	321	309177	24.3603	5358237
HOS72	JADPMB000000000	191	489051	33.2202	5259128
CE1708	JAFBGC000000000	94	533027	31.0625	4988662
CE1751	JAFBGD000000000	137	495200	15.6485	5257767
CE1760	JAFBGE000000000	147	409624	17.6279	5305770
CE1860	JAFBGF000000000	78	1089538	30.1922	5070162
1603H	JAFBGG000000000	181	396695	31.1638	5271561
1708H	JAFBGH000000000	109	485663	31.2466	4992166
CE1577	JAFBGI000000000	535	461868	2.65306	5545072
CE1871	JAFBGJ000000000	148	401597	31.7144	5076862
CE1882	JAFBGK000000000	115	463646	27.9288	5107713
MVC219	JAEGYT000000000	99	1148153	15.915	5232367
MVC224	JAEGYQ000000000	93	486827	28.1305	4966866
MVC279	JAEGXQ000000000	100	576961	27.7917	5022865
MVC4	JAEGVF000000000	131	347488	8.18673	5074143
MVC815	JAEGNN000000000	139	340371	28.4412	5079141
MVC82	JAEGNM000000000	119	516039	25.5231	5003611
MVC99	JAEGNC000000000	241	419752	20.0392	5466408
