# Supplementary material for: Phylogenomic analysis of a global collection of Escherichia coli ST38: evidence of interspecies and environmental transmission?
Source: mSystems. 2023 Sep 7;8(5):e01236-22. doi: 10.1128/msystems.01236-22 (PMC10654095; doi:10.1128/msystems.01236-22)
Supplement: Table S2 — Metadata of genomes downloaded from Enterobase. [file msystems.01236-22-s0007.xlsx]

## Sheet: Sheet1
Assembly barcode in Enterobase	Uberstrain	Name	Source Type	Collection Year	Country
ESC_TA2324AA_AS	ESC_JA8686AA	266ESBA	Avian	2017	Australia
ESC_TA2294AA_AS	ESC_JA8715AA	465ESBA	Avian	2017	Australia
ESC_TA2239AA_AS	ESC_JA8770AA	256ESBA	Avian	2017	Australia
ESC_TA2235AA_AS	ESC_JA8774AA	292CIPA	Avian	2017	Australia
ESC_TA2197AA_AS	ESC_JA8812AA	274ESBA	Avian	2017	Australia
ESC_TA2178AA_AS	ESC_JA8831AA	473CIPA	Avian	2017	Australia
ESC_TA9074AA_AS	ESC_KA2054AA	G1733_4	Primate	2017	Gambia
ESC_VA7140AA_AS	ESC_KA9372AA	PapM-33-4	Primate	2016	Gambia
ESC_GB3091AA_AS	ESC_OA6788AA	516_C3G	Avian	2016	United States
ESC_GB3063AA_AS	ESC_OA6814AA	362_C3G	Avian	2016	United States
ESC_GB7120AA_AS	ESC_PA0805AA	A1_136	Avian	2016	United States
ESC_GB7119AA_AS	ESC_PA0806AA	A1_117_Soldotna_15Aug16_19	Avian	2016
ESC_GB7118AA_AS	ESC_PA0807AA	A1_106_Kasilof_15Aug16_22	Avian	2016	United States
ESC_GB7117AA_AS	ESC_PA0808AA	A1_104_Kasilof_15Aug16_21	Avian	2016	United States
ESC_IB8574AA_AS	ESC_QA1754AA	PapM-33-4	Primate	2016	Gambia
ESC_JB8396AA_AS	ESC_QA8074AA	SG194ESB	Avian	2019	Australia
ESC_KB1855AA_AS	ESC_QA9370AA	FDA1138956-006-001	Avian	2020	United States
ESC_CA5942AA_AS	ESC_BA8229AA	AZ-TG73283	Avian	2013	United States
ESC_IA1075AA_AS	ESC_EA5049AA	MOD1-EC3611	Air	2014	United States
ESC_JA7505AA_AS	ESC_FA3197AA	E88	Avian	2015	Denmark
ESC_LA5904AA_AS	ESC_GA0318AA	MOD1-EC5848	Air	1984	United States
ESC_MA8230AA_AS	ESC_GA3021AA	NC_STEC93	Air	2014	United States
ESC_PA1607AA_AS	ESC_HA0000AA	16019702_S33_L001_R1_001	Air	2016	France
ESC_PA1603AA_AS	ESC_HA0004AA	16018634_S29_L001_R1_001	Air	2016	France
ESC_PA1554AA_AS	ESC_HA0053AA	DTU2017-839-PRJ1111-Escherischia-coli-360-16039413_S20_L001_R1_001	Air	2016	France
ESC_QA3871AA_AS	ESC_HA7584AA	ecoli[ST-38]	Avian	2015	Denmark
ESC_QA3828AA_AS	ESC_HA7627AA	ecoli[ST-38]	Avian	2015	Denmark
ESC_QA3815AA_AS	ESC_HA7640AA	ecoli[ST-38]	Avian	2015	Denmark
ESC_QA3814AA_AS	ESC_HA7641AA	ecoli[ST-38]	Avian	2015	Denmark
ESC_RA4594AA_AS	ESC_IA3531AA	NC_LB-4992	Avian	2017	United States
ESC_RA4492AA_AS	ESC_IA3534AA	NC_LB-4980	Avian	2017	United States
ESC_RA4591AA_AS	ESC_IA3535AA	NC_LB-4971	Avian	2017	United States
ESC_RA5166AA_AS	ESC_IA4008AA	RL98	Avian	2012	Germany
ESC_RA5164AA_AS	ESC_IA4010AA	RL95	Meat	2012	Germany
ESC_RA5159AA_AS	ESC_IA4015AA	RL87	Avian	2012	Germany
ESC_RA5152AA_AS	ESC_IA4022AA	RL311	Meat	2012	Germany
ESC_RA5143AA_AS	ESC_IA4031AA	RL282	Meat	2012	Germany
ESC_RA5129AA_AS	ESC_IA4045AA	RL107	Avian	2015	Germany
ESC_RA5127AA_AS	ESC_IA4047AA	RL105	Avian	2014	Germany
ESC_RA5041AA_AS	ESC_IA4133AA	46-16	Meat	2012	Germany
ESC_RA7693AA_AS	ESC_IA5324AA	DTU2016_754_PRJ1055_Escherichia_coli_903_15096395_1	Poultry	2015	Denmark
ESC_BB9609AA_AS	ESC_IA5325AA	DTU2016_755_PRJ1055_Escherichia_coli_903_15096396_1	Poultry	2015	Denmark
ESC_RA7700AA_AS	ESC_IA5334AA	DTU2016_768_PRJ1055_Escherichia_coli_903_15114444_1	Poultry	2015	Denmark
ESC_SA6273AA_AS	ESC_JA3102AA	NC_CF361	Avian	2016	Brazil
ESC_SA6612AA_AS	ESC_JA3297AA	FSIS11810501	Air	2018	United States
ESC_SA6634AA_AS	ESC_JA3301AA	FSIS11810500	Air	2018	United States
ESC_SA7525AA_AS	ESC_JA4175AA	FSIS11810883	Air	2018	United States
ESC_WA9392AA_AS	ESC_JA6686AA	FSIS11811930	Air	2018	United States
ESC_TA0444AA_AS	ESC_JA7006AA	FSIS11812015	Air	2018	United States
ESC_UA2169AA_AS	ESC_KA3676AA	CVM N17EC0284	Avian	2017	United States
ESC_UA2059AA_AS	ESC_KA3785AA	CVM N17EC0558	Avian	2017	United States
ESC_UA1911AA_AS	ESC_KA3933AA	CVM N17EC0837	Avian	2017	United States
ESC_UA1884AA_AS	ESC_KA3960AA	CVM N17EC0060	Avian	2017	United States
ESC_UA1838AA_AS	ESC_KA4006AA	CVM N17EC1230	Avian	2017	United States
ESC_UA1759AA_AS	ESC_KA4085AA	CVM N17EC0154	Avian	2017	United States
ESC_UA1650AA_AS	ESC_KA4194AA	CVM N17EC1206	Avian	2017	United States
ESC_XA2030AA_AS	ESC_MA0888AA		Avian		Ghana
ESC_XA2025AA_AS	ESC_MA0893AA		Avian		Ghana
ESC_YA6245AA_AS	ESC_MA3699AA	FSIS11919702	Air	2019	United States
ESC_ZA1578AA_AS	ESC_MA5066AA	FSIS11920373	Air	2019	United States
ESC_ZA1739AA_AS	ESC_MA5131AA	CVM N18EC166	Avian	2018
ESC_ZA6633AA_AS	ESC_MA6894AA	19OR02CB18-EC	Avian	2019	United States
ESC_ZA9442AA_AS	ESC_MA7014AA	FSIS11921010	Air	2019	United States
ESC_ZA9868AA_AS	ESC_NA0124AA	FSIS11921396	Air	2019	United States
ESC_AB7776AA_AS	ESC_NA0638AA	FSIS11921895	Air	2019	United States
ESC_AB7773AA_AS	ESC_NA0641AA	FSIS11921893	Air	2019	United States
ESC_AB9079AA_AS	ESC_NA1045AA	19MD05GT11-EC	Avian	2019	United States
ESC_CB1308AA_AS	ESC_NA1851AA	UMNPP15	Avian	2018
ESC_BB4894AA_AS	ESC_NA2020AA	PP254	Avian	2018
ESC_BB4897AA_AS	ESC_NA2023AA	PP258	Avian	2018
ESC_BB4995AA_AS	ESC_NA2121AA	PP406	Avian	2018
ESC_BB5635AA_AS	ESC_NA2384AA	PP899	Avian	2018
ESC_BB5638AA_AS	ESC_NA2387AA	PP902	Avian	2018
ESC_BB5781AA_AS	ESC_NA2530AA	RS911	Avian	2018
ESC_CB7684AA_AS	ESC_NA6084AA	CVM N18EC1316	Avian	2018	United States
ESC_CB8936AA_AS	ESC_NA6632AA	84.0568	Avian	1984	United States
ESC_CB8856AA_AS	ESC_NA6712AA	3.4685	Avian	2003	United States
ESC_DB2108AA_AS	ESC_NA7799AA	CVM N18EC1084	Avian	2018	United States
ESC_DB2092AA_AS	ESC_NA7815AA	CVM N18EC0716	Avian	2018	United States
ESC_DB2064AA_AS	ESC_NA7843AA	CVM N18EC0688	Avian	2018	United States
ESC_DB2058AA_AS	ESC_NA7849AA	CVM N18EC0680	Avian	2018	United States
ESC_DB2586AA_AS	ESC_NA8139AA	CVM N18EC0752	Avian	2018	United States
ESC_FB6131AA_AS	ESC_OA3171AA	FSIS11923834	Air	2019	United States
ESC_FB9859AA_AS	ESC_OA4777AA	19CO03CB24-EC	Avian	2019	United States
ESC_GB0117AA_AS	ESC_OA5569AA	F26.1	Avian	2019	Brazil
ESC_GB0114AA_AS	ESC_OA5579AA	F24.1	Avian	2019	Brazil
ESC_GB0126AA_AS	ESC_OA5584AA	F50.2	Avian	2019	Brazil
ESC_GB1710AA_AS	ESC_OA6413AA	19MD09GT16-EC	Avian	2019	United States
ESC_GB6672AA_AS	ESC_PA1264AA	Escherichia_coli_GW_Meat_089	Avian	2013	United States
ESC_HB0099AA_AS	ESC_PA3443AA	DRS114676	Avian	2005	Japan
ESC_HB0395AA_AS	ESC_PA4746AA	PNUSAE040597	Avian	2019	United States
ESC_HB5881AA_AS	ESC_PA5395AA	F24.1	Meat	2019	Brazil
ESC_HB5882AA_AS	ESC_PA5396AA	F26.2	Meat	2019	Brazil
ESC_HB5884AA_AS	ESC_PA5397AA	F50.2	Meat	2019	Brazil
ESC_HB5903AA_AS	ESC_PA5411AA	FSIS11926822	Avian	2019	United States
ESC_HB6082AA_AS	ESC_PA5638AA	19KS08GT05-EC	Avian	2019	United States
ESC_HB7849AA_AS	ESC_PA6319AA	FSIS11927428	Avian	2019	United States
ESC_IB0075AA_AS	ESC_PA8135AA	19SD11GT10-EC	Avian	2019	United States
ESC_IB3302AA_AS	ESC_QA0155AA	RS1177	Poultry
ESC_IB8297AA_AS	ESC_QA2015AA	O7:H18	Poultry	2006	Canada
ESC_IB8296AA_AS	ESC_QA2016AA	O7:H18	Poultry	2006	Canada
ESC_IB8295AA_AS	ESC_QA2017AA	O7:H18	Poultry	2006	Canada
ESC_IB8292AA_AS	ESC_QA2020AA	O7:H18	Poultry	2006	Canada
ESC_IB8291AA_AS	ESC_QA2021AA	O7:H18	Poultry	2006	Canada
ESC_IB8290AA_AS	ESC_QA2022AA	O7:H18	Poultry	2006	Canada
ESC_IB8289AA_AS	ESC_QA2023AA	O7:H18	Poultry	2006	Canada
ESC_IB8285AA_AS	ESC_QA2027AA	O7:H18	Poultry	2006	Canada
ESC_IB8283AA_AS	ESC_QA2029AA	O7:H18	Poultry	2006	Canada
ESC_IB8281AA_AS	ESC_QA2031AA	O7:H18	Poultry	2006	Canada
ESC_IB8278AA_AS	ESC_QA2034AA	O7:H18	Poultry	2006	Canada
ESC_IB8263AA_AS	ESC_QA2049AA	O7:H18	Poultry	2006	Canada
ESC_IB8258AA_AS	ESC_QA2054AA	O7:H18	Poultry	2006	Canada
ESC_IB8254AA_AS	ESC_QA2058AA	O7:H18	Poultry	2006	Canada
ESC_IB8252AA_AS	ESC_QA2060AA	O7:H18	Poultry	2006	Canada
ESC_IB8251AA_AS	ESC_QA2061AA	O7:H18	Poultry	2006	Canada
ESC_IB6828AA_AS	ESC_QA5475AA	FSIS 210099683	Poultry	2014	United States
ESC_JB2510AA_AS	ESC_QA6759AA	20MD01GT10-EC	Poultry	2020	United States
ESC_JB3298AA_AS	ESC_QA7115AA	IHIT32030_strain	Poultry	2013	Spain
ESC_JB3261AA_AS	ESC_QA7152AA	IHIT31997_strain	Poultry	2013	Hungary
ESC_JB3251AA_AS	ESC_QA7162AA	IHIT32065_strain	Poultry	2013	France
ESC_JB3601AA_AS	ESC_QA7186AA	IHIT31991_strain	Poultry	2013	Hungary
ESC_KB3432AA_AS	ESC_RA0286AA	APEC_9487	Poultry	2014	United Kingdom
ESC_KB3430AA_AS	ESC_RA0288AA	APEC_9484	Poultry	2013	United Kingdom
ESC_KB3361AA_AS	ESC_RA0357AA	APEC_3755	Poultry	2012	United Kingdom
ESC_KB3330AA_AS	ESC_RA0388AA	APEC_3811	Poultry	2013	United Kingdom
ESC_KB3316AA_AS	ESC_RA0402AA	APEC_3793	Poultry	2013	United Kingdom
ESC_FA5747AA_AS	ESC_CA2983AA	JEONG-9852	Bovine	2015	United States
ESC_FA5750AA_AS	ESC_CA2986AA	JEONG-9851	Bovine	2015	United States
ESC_FA5748AA_AS	ESC_CA2987AA	JEONG-9850	Bovine	2015	United States
ESC_FA5752AA_AS	ESC_CA2988AA	JEONG-9849	Bovine	2015	United States
ESC_FA5753AA_AS	ESC_CA2989AA	JEONG-9848	Bovine	2015	United States
ESC_FA5751AA_AS	ESC_CA2990AA	JEONG-9847	Bovine	2015	United States
ESC_IA2284AA_AS	ESC_EA6027AA	KCJK2329	Bovine	2016	United States
ESC_IA3047AA_AS	ESC_EA6259AA	MOD1-EC3518	Air	2014	United States
ESC_VA2482AA_AS	ESC_FA5456AA	C1 / GCF_001900295	Air
ESC_PA2609AA_AS	ESC_HA0803AA	FSIS11704072	Bovine	2017	United States
ESC_QA7509AA_AS	ESC_HA9242AA	KK011-1E	Bovine	2014	Japan
ESC_RA5097AA_AS	ESC_IA4077AA	512-16	Air	2012	Germany
ESC_TA1474AA_AS	ESC_JA7929AA	PSU-0764	Ovine	2013	United States
ESC_UA1886AA_AS	ESC_KA3958AA	CVM N17EC0056	Swine	2017	United States
ESC_VA5683AA_AS	ESC_KA8640AA	14S05120-2	Bovine	2014	Netherlands
ESC_VA5657AA_AS	ESC_KA8664AA	14S04220-2	Bovine	2014	Netherlands
ESC_VA5644AA_AS	ESC_KA8677AA	14S04120-2	Bovine	2014	Netherlands
ESC_VA5566AA_AS	ESC_KA8755AA	14S02104-1	Bovine	2014	Netherlands
ESC_VA5565AA_AS	ESC_KA8756AA	14S02103-1	Bovine	2014	Netherlands
ESC_XA4622AA_AS	ESC_MA1302AA	FSIS11918747	Bovine	2019	United States
ESC_CB9179AA_AS	ESC_NA6392AA	11.1417	Bovine	2011	United States
ESC_GB1243AA_AS	ESC_OA6042AA	Bd.Pg.58	Swine
ESC_GB4009AA_AS	ESC_OA8089AA	Escherichia coli	Bovine	2019	United States
ESC_HB5836AA_AS	ESC_PA5366AA	FSIS11926613	Bovine	2019	United States
ESC_HB5896AA_AS	ESC_PA5418AA	FSIS11926610	Bovine	2019	United States
ESC_IB8379AA_AS	ESC_QA1931AA	PSU-2070	Bovine	2019
ESC_IB8371AA_AS	ESC_QA1939AA	PSU-2059	Bovine	2019
ESC_KB3992AA_AS	ESC_QA9874AA	95.0735	Bovine	1995	United States
ESC_HB5595AA_AS	ESC_PA5207AA	CVM N19EC0609	Laboratory	2019	United States
ESC_BA2944AA_AS	ESC_BA3401AA	992_ECOL	Human		United States
ESC_BA6607AA_AS	ESC_BA3555AA	105_ECOL	Human		United States
ESC_AA8787AA_AS	ESC_BA5132AA	upec-221	Human	2011	United States
ESC_BA9529AA_AS	ESC_BA5230AA	upec-133	Human	2011	United States
ESC_CA3541AA_AS	ESC_BA5337AA	blood-10-180	Human	2010	United States
ESC_BA5481AA_AS	ESC_BA5385AA	blood-10-0183	Human	2010	United States
ESC_FA7252AA_AS	ESC_BA8382AA	UCI 65	Human	2013	United States
ESC_FA7206AA_AS	ESC_BA8402AA	6-175-07_S1_C3	Human	2009	Tanzania
ESC_BA2755AA_AS	ESC_BA8464AA	1-392-07_S1_C2	Human	2009	Tanzania
ESC_CA4290AA_AS	ESC_BA8508AA	1-110-08_S4_C1	Human	2009	Tanzania
ESC_BA4494AA_AS	ESC_BA8523AA	6-175-07_S1_C2	Human	2009	Tanzania
ESC_CA5121AA_AS	ESC_BA8600AA	1-392-07_S1_C1	Human	2009	Tanzania
ESC_EA6189AA_AS	ESC_BA9199AA	UMEA 3163-1	Human	1997	Sweden
ESC_CA5359AA_AS	ESC_BA9226AA	UMEA 3033-1	Human	1995	Sweden
ESC_CA4325AA_AS	ESC_BA9380AA	HVH 41 (4-2677849)	Human	2003	Denmark
ESC_CA5715AA_AS	ESC_CA1345AA	KTE199	Human	2010
ESC_CA3717AA_AS	ESC_CA1359AA	KTE237	Human	2010
ESC_CA5781AA_AS	ESC_CA1362AA	KTE236	Human	2010
ESC_CA0773AA_AS	ESC_CA1389AA	KTE76	Human	2010	Denmark
ESC_CA3481AA_AS	ESC_CA1431AA	KTE121	Human	2010	Denmark
ESC_FA6828AA_AS	ESC_CA3805AA	AA065	Human	2009	Mali
ESC_FA8286AA_AS	ESC_CA4852AA	0000-0053-7518	Human	2015	United States
ESC_GA8913AA_AS	ESC_DA2350AA	195744	Human	2015	United Kingdom
ESC_GA9437AA_AS	ESC_DA2412AA	203373	Human	2016	United Kingdom
ESC_GA9223AA_AS	ESC_DA2570AA	206710	Human	2016	United Kingdom
ESC_HA5771AA_AS	ESC_DA4635AA	B107	Human	2012	United Kingdom
ESC_HA5684AA_AS	ESC_DA4749AA	GN04306	Human	2011	United States
ESC_HA5582AA_AS	ESC_DA4851AA	GN02277	Human	2004	United States
ESC_HA5148AA_AS	ESC_DA5285AA	HICF255	Human	2011	United Kingdom
ESC_HA5138AA_AS	ESC_DA5295AA	HICF243	Human	2011	United Kingdom
ESC_HA5114AA_AS	ESC_DA5319AA	HICF209	Human	2011	United Kingdom
ESC_HA5060AA_AS	ESC_DA5372AA	HICF137	Human	2010	United Kingdom
ESC_HA2049AA_AS	ESC_DA9310AA	PH93	Human	2012	Pakistan
ESC_HA1948AA_AS	ESC_DA9582AA	222_13	Human	2014	United Kingdom
ESC_HA9304AA_AS	ESC_EA3544AA	DHQP1400453	Human	2013	United States
ESC_HA9590AA_AS	ESC_EA3938AA	619	Human	2013	Germany
ESC_IA7962AA_AS	ESC_EA6162AA	234	Human	2015	Oman
ESC_IA8068AA_AS	ESC_EA8716AA	0000-0060-5860	Human	2016	United States
ESC_JA0837AA_AS	ESC_EA8972AA	SCK67-37	Human		Netherlands
ESC_JA0759AA_AS	ESC_EA8976AA	SCP24-80	Human		Netherlands
ESC_JA0647AA_AS	ESC_EA9061AA	SCP22-33	Human		Netherlands
ESC_JA0698AA_AS	ESC_EA9076AA	SCK52-53	Human		Netherlands
ESC_JA0688AA_AS	ESC_EA9121AA	SCK52-04	Human		Netherlands
ESC_JA0473AA_AS	ESC_EA9158AA	SCP18-62	Human		Netherlands
ESC_JA0270AA_AS	ESC_EA9204AA	SCK46-44	Human		Netherlands
ESC_JA0507AA_AS	ESC_EA9211AA	SCK46-38	Human		Netherlands
ESC_JA0259AA_AS	ESC_EA9215AA	SCP15-14	Human		Netherlands
ESC_JA0503AA_AS	ESC_EA9217AA	SCP15-13	Human		Netherlands
ESC_JA0132AA_AS	ESC_EA9292AA	SCK32-60	Human		Netherlands
ESC_JA0077AA_AS	ESC_EA9298AA	SCK32-48	Human		Netherlands
ESC_JA0320AA_AS	ESC_EA9359AA	SCK28-74	Human		Netherlands
ESC_JA0636AA_AS	ESC_EA9410AA	SCK16-72	Human		Netherlands
ESC_IA9829AA_AS	ESC_EA9427AA	SCP04-75	Human		Netherlands
ESC_JA0438AA_AS	ESC_EA9439AA	SCP04-11	Human		Netherlands
ESC_IA9802AA_AS	ESC_EA9454AA	SCK04-71	Human		Netherlands
ESC_IA9792AA_AS	ESC_EA9464AA	SCK03-23	Human		Netherlands
ESC_JA0403AA_AS	ESC_EA9475AA	SCP01-25	Human		Netherlands
ESC_IA9682AA_AS	ESC_EA9547AA	SCP22-61	Human		Netherlands
ESC_IA9678AA_AS	ESC_EA9551AA	SCP22-10	Human		Netherlands
ESC_IA9629AA_AS	ESC_EA9578AA	SCP20-43	Human		Netherlands
ESC_IA9532AA_AS	ESC_EA9611AA	SCP19-10	Human		Netherlands
ESC_IA9518AA_AS	ESC_EA9625AA	SCP18-12	Human		Netherlands
ESC_IA9503AA_AS	ESC_EA9640AA	SCP17-49-2	Human		Netherlands
ESC_IA9953AA_AS	ESC_EA9651AA	SCP16-78	Human		Netherlands
ESC_IA9947AA_AS	ESC_EA9668AA	SCP15-76	Human		Netherlands
ESC_IA9945AA_AS	ESC_EA9674AA	SCP15-67-3	Human		Netherlands
ESC_IA9940AA_AS	ESC_EA9685AA	SCP15-06	Human		Netherlands
ESC_IA9353AA_AS	ESC_EA9767AA	SCP11-35	Human		Netherlands
ESC_IA9346AA_AS	ESC_EA9774AA	SCP11-16	Human		Netherlands
ESC_JA0359AA_AS	ESC_EA9833AA	SCP07-29	Human		Netherlands
ESC_IA9223AA_AS	ESC_EA9861AA	SCP05-44	Human		Netherlands
ESC_IA9210AA_AS	ESC_EA9874AA	SCP04-74	Human		Netherlands
ESC_IA9194AA_AS	ESC_EA9890AA	SCP04-03	Human		Netherlands
ESC_IA9162AA_AS	ESC_EA9920AA	SCP02-78	Human		Netherlands
ESC_IA9557AA_AS	ESC_EA9955AA	SCP01-23	Human		Netherlands
ESC_IA9108AA_AS	ESC_EA9961AA	SCK76-11	Human		Netherlands
ESC_IA9088AA_AS	ESC_EA9981AA	SCK63-24	Human		Netherlands
ESC_IA9085AA_AS	ESC_EA9984AA	SCK63-17	Human		Netherlands
ESC_JA0484AA_AS	ESC_FA0001AA	SCK62-48	Human		Netherlands
ESC_IA8973AA_AS	ESC_FA0091AA	SCK08-39	Human		Netherlands
ESC_IA9295AA_AS	ESC_FA0128AA	SCK01-36	Human		Netherlands
ESC_IA8928AA_AS	ESC_FA0136AA	SCP17-50-2	Human		Netherlands
ESC_IA8911AA_AS	ESC_FA0153AA	SCP01-22-3	Human		Netherlands
ESC_IA8847AA_AS	ESC_FA0217AA	SCK08-58	Human		Netherlands
ESC_JA4466AA_AS	ESC_FA0747AA	268623	Human	2016	United Kingdom
ESC_JA4100AA_AS	ESC_FA1401AA	253877	Human	2016	United Kingdom
ESC_JA4050AA_AS	ESC_FA1451AA	262663	Human	2016	United Kingdom
ESC_JA3897AA_AS	ESC_FA1603AA	168530	Human	2015	United Kingdom
ESC_KA2189AA_AS	ESC_FA2630AA	294688	Human	2016	United Kingdom
ESC_KA4446AA_AS	ESC_FA3831AA	141371	Human	2015	United Kingdom
ESC_KA4467AA_AS	ESC_FA3869AA	142500	Human	2015	United Kingdom
ESC_KA5432AA_AS	ESC_FA4057AA	255559	Human	2016	United Kingdom
ESC_KA4825AA_AS	ESC_FA4689AA	1F	Human		Germany
ESC_VA2483AA_AS	ESC_FA5457AA	MRSN346647	Human	2016	United States
ESC_KA8877AA_AS	ESC_FA5715AA	0000-0061-6746	Human	2016	United States
ESC_KA8874AA_AS	ESC_FA5718AA	0000-0061-6694	Human	2016	United States
ESC_LA2964AA_AS	ESC_FA8373AA	UMB15_01.1rot	Human
ESC_LA3394AA_AS	ESC_FA9162AA	ME160480	Human	2016	Ireland
ESC_VA2413AA_AS	ESC_FA9963AA	Ecol_545	Human	2011	Vietnam
ESC_LA5345AA_AS	ESC_FA9968AA	Ecol_227	Human	2010	Unresolved
ESC_MA8879AA_AS	ESC_GA3087AA	317715	Human	2016	United Kingdom
ESC_MA8833AA_AS	ESC_GA3133AA	266917	Human	2016	United Kingdom
ESC_NA2676AA_AS	ESC_GA3863AA	HE-MDREc48	Human	2011	United States
ESC_NA2644AA_AS	ESC_GA3895AA	HE-MDREc12	Human	2013	United States
ESC_NA8327AA_AS	ESC_GA5693AA	ME160476	Human	2016	Ireland
ESC_NA8326AA_AS	ESC_GA5694AA	ME160467	Human	2016	Ireland
ESC_OA0100AA_AS	ESC_GA6546AA	DHQP1604385	Human	2015	United States
ESC_OA0099AA_AS	ESC_GA6547AA	DHQP1402220	Human	2014	United States
ESC_OA0097AA_AS	ESC_GA6549AA	DHQP1602379	Human	2015	United States
ESC_OA0351AA_AS	ESC_GA7091AA	N12-01555	Human	2012	Canada
ESC_OA0350AA_AS	ESC_GA7092AA	N11-01498	Human	2011	Canada
ESC_OA0349AA_AS	ESC_GA7093AA	N12-00403	Human	2012	Canada
ESC_OA0341AA_AS	ESC_GA7101AA	N13-00085	Human	2013	Canada
ESC_OA0336AA_AS	ESC_GA7106AA	N14-00182	Human	2014	Canada
ESC_OA0335AA_AS	ESC_GA7107AA	N12-02197	Human	2012	Canada
ESC_OA1038AA_AS	ESC_GA7277AA	IOMTU792	Human	2013	Nepal
ESC_OA1109AA_AS	ESC_GA7298AA	IOMTU531	Human	2013	Nepal
ESC_OA1015AA_AS	ESC_GA7300AA	IOMTU413	Human	2013	Nepal
ESC_OA1718AA_AS	ESC_GA7310AA	IOMTU355	Human	2013	Nepal
ESC_OA1922AA_AS	ESC_GA8085AA	0000-0062-1842	Human	2016	United States
ESC_OA6282AA_AS	ESC_GA8673AA	0000-0068-2671	Human	2017	United States
ESC_OA6281AA_AS	ESC_GA8674AA	0000-0067-4042	Human	2017	United States
ESC_PA1115AA_AS	ESC_GA9531AA	MER-43	Human	2014	Australia
ESC_PA1099AA_AS	ESC_GA9547AA	MER-112	Human	2015	Australia
ESC_PA1731AA_AS	ESC_GA9872AA	20160150	Human		Vietnam
ESC_PA1722AA_AS	ESC_GA9881AA	20160106	Human		Vietnam
ESC_PA1715AA_AS	ESC_GA9888AA	20160098	Human		Vietnam
ESC_PA1702AA_AS	ESC_GA9901AA	20151478	Human		Vietnam
ESC_PA1668AA_AS	ESC_GA9935AA	20151203	Human		Vietnam
ESC_PA1667AA_AS	ESC_GA9936AA	20151202	Human		Vietnam
ESC_PA1664AA_AS	ESC_GA9939AA	20151199	Human		Vietnam
ESC_PA1663AA_AS	ESC_GA9940AA	20151198	Human		Vietnam
ESC_PA2128AA_AS	ESC_HA0354AA	ECPSTH06	Human	2016	Thailand
ESC_PA2122AA_AS	ESC_HA0360AA	ECPUTH08	Human	2016	Thailand
ESC_PA2118AA_AS	ESC_HA0364AA	ECH+23	Human	2014	Thailand
ESC_PA4043AA_AS	ESC_HA1308AA	EF454	Human	2014	Sweden
ESC_PA4047AA_AS	ESC_HA1312AA	EF566	Human	2015	Sweden
ESC_PA9023AA_AS	ESC_HA2021AA	ME170085S	Human	2017	Ireland
ESC_PA5686AA_AS	ESC_HA2766AA	BW_17	Human	2011	Germany
ESC_PA7819AA_AS	ESC_HA3137AA	0000-0069-5031	Human	2017	United States
ESC_QA4908AA_AS	ESC_HA8334AA	ICBEcBL-II-15(1)	Human	2013	Brazil
ESC_QA8188AA_AS	ESC_HA9288AA	JML250	Human	2015	Japan
ESC_QA7695AA_AS	ESC_HA9435AA	JML071	Human	2015	Japan
ESC_QA8047AA_AS	ESC_HA9441AA	JML065	Human	2015	Japan
ESC_QA5205AA_AS	ESC_HA9583AA	MHE17	Human	2004	Japan
ESC_RA0114AA_AS	ESC_HA9944AA	EF576	Human	2015	Sweden
ESC_RA0201AA_AS	ESC_IA0009AA	EF515	Human	2015	Sweden
ESC_RA0203AA_AS	ESC_IA0011AA	EF516	Human	2015	Sweden
ESC_RA0208AA_AS	ESC_IA0016AA	EF520	Human	2015	Sweden
ESC_RA0209AA_AS	ESC_IA0017AA	EF518	Human	2015	Sweden
ESC_RA0217AA_AS	ESC_IA0023AA	EF541	Human	2015	Sweden
ESC_RA0236AA_AS	ESC_IA0042AA	EF562	Human	2015	Sweden
ESC_RA0335AA_AS	ESC_IA0114AA	ICBEcBL-III-02(2)	Human		Brazil
ESC_RA0380AA_AS	ESC_IA0159AA	EF473	Human	2014	Sweden
ESC_RA0382AA_AS	ESC_IA0161AA	EF470	Human	2014	Sweden
ESC_RA0394AA_AS	ESC_IA0172AA	EF450	Human	2014	Sweden
ESC_RA0397AA_AS	ESC_IA0175AA	EF460	Human	2014	Sweden
ESC_RA0404AA_AS	ESC_IA0182AA	EF427	Human	2014	Sweden
ESC_RA0435AA_AS	ESC_IA0211AA	EF353	Human	2013	Sweden
ESC_RA0458AA_AS	ESC_IA0233AA	EF339	Human	2013	Sweden
ESC_RA0557AA_AS	ESC_IA0331AA	EF216	Human	2012	Sweden
ESC_RA5122AA_AS	ESC_IA4052AA	90-16	Human	2016	Germany
ESC_RA5022AA_AS	ESC_IA4152AA	213-16	Human	2015	Germany
ESC_RA5020AA_AS	ESC_IA4154AA	160-16	Human	2016	Germany
ESC_RA6447AA_AS	ESC_IA4591AA	C14-03	Human	2014	France
ESC_RA7057AA_AS	ESC_IA5152AA	22_Esco_HA-NL	Human	2012	Netherlands
ESC_RA7051AA_AS	ESC_IA5158AA	37_Esco_HA-DE	Human	2012	Germany
ESC_RA8250AA_AS	ESC_IA5632AA	35093	Human	2014	United States
ESC_RA8234AA_AS	ESC_IA5648AA	35462	Human	2015	United States
ESC_RA8222AA_AS	ESC_IA5660AA	35184	Human	2014	United States
ESC_BB9741AA_AS	ESC_IA7838AA	100415	Human	2008	Gambia
ESC_BB9788AA_AS	ESC_IA7855AA	103530	Human	2010	Gambia
ESC_BB9835AA_AS	ESC_IA7871AA	103400	Human	2010	Gambia
ESC_BB9846AA_AS	ESC_IA7874AA	103709	Human	2010	Gambia
ESC_BB9852AA_AS	ESC_IA7878AA	102031	Human	2009	Gambia
ESC_BB9856AA_AS	ESC_IA7880AA	102098	Human	2009	Gambia
ESC_BB9860AA_AS	ESC_IA7882AA	102106	Human	2009	Gambia
ESC_SA1570AA_AS	ESC_IA8503AA	282458	Human	2016	United Kingdom
ESC_SA2870AA_AS	ESC_IA9609AA	Mseq#40_92_A1241	Human	2015	United Kingdom
ESC_SA2844AA_AS	ESC_IA9635AA	Mseq#40_80_A1008	Human	2015	United Kingdom
ESC_SA2783AA_AS	ESC_IA9696AA	483061	Human	2018	United Kingdom
ESC_SA4340AA_AS	ESC_JA1135AA	541975	Human	2018	United Kingdom
ESC_SA5194AA_AS	ESC_JA1846AA	338387	Human	2017	United Kingdom
ESC_TA1982AA_AS	ESC_JA8228AA	TUM18736	Human	2017
ESC_TA1975AA_AS	ESC_JA8235AA	TUM18729	Human	2017
ESC_TA1970AA_AS	ESC_JA8240AA	TUM18724	Human	2017
ESC_TA1903AA_AS	ESC_JA8307AA	TUM18657	Human	2016
ESC_TA1899AA_AS	ESC_JA8311AA	TUM18653	Human	2016
ESC_TA1825AA_AS	ESC_JA8358AA	TUM18606	Human	2017
ESC_TA1785AA_AS	ESC_JA8398AA	TUM18566	Human	2016
ESC_TA7280AA_AS	ESC_KA0470AA		Human	2015	Singapore
ESC_TA7238AA_AS	ESC_KA0512AA		Human	2017	Australia
ESC_TA7233AA_AS	ESC_KA0517AA		Human	2016	Canada
ESC_TA7223AA_AS	ESC_KA0526AA		Human	2017	Singapore
ESC_TA7197AA_AS	ESC_KA0552AA		Human	2017	Singapore
ESC_TA7135AA_AS	ESC_KA0614AA		Human	2017	Saudi Arabia
ESC_TA7133AA_AS	ESC_KA0616AA		Human	2017	Saudi Arabia
ESC_TA7746AA_AS	ESC_KA0754AA	ST38	Human	2010	United States
ESC_TA7745AA_AS	ESC_KA0755AA	ST38	Human	2010	United States
ESC_TA7730AA_AS	ESC_KA0770AA	ST38	Human	2010	United States
ESC_TA7635AA_AS	ESC_KA0860AA	ST38	Human	2010	United States
ESC_TA7608AA_AS	ESC_KA0887AA	ST38	Human	2010	United States
ESC_TA7554AA_AS	ESC_KA0940AA	ST38	Human	2013	United States
ESC_TA7553AA_AS	ESC_KA0941AA	ST38	Human	2013	United States
ESC_UA7279AA_AS	ESC_KA2345AA	17007	Human		Sweden
ESC_UA7278AA_AS	ESC_KA2351AA	17005	Human		Sweden
ESC_UA7280AA_AS	ESC_KA2358AA	17010	Human		Sweden
ESC_UA7319AA_AS	ESC_KA2371AA	17019	Human		Sweden
ESC_VA3729AA_AS	ESC_KA2398AA	17043	Human
ESC_UA1044AA_AS	ESC_KA3311AA	619818	Human	2018	United Kingdom
ESC_UA2210AA_AS	ESC_KA4418AA	623214	Human	2018	United Kingdom
ESC_UA3522AA_AS	ESC_KA5054AA	ecoli014	Human	2013	Switzerland
ESC_UA3518AA_AS	ESC_KA5058AA	ecoli010	Human	2013	Switzerland
ESC_UA3515AA_AS	ESC_KA5061AA	ecoli007	Human	2016	Switzerland
ESC_UA3512AA_AS	ESC_KA5064AA	ecoli004	Human	2016	Switzerland
ESC_VA2214AA_AS	ESC_KA7202AA	266917_2	Human	2016	United Kingdom
ESC_VA3327AA_AS	ESC_KA7987AA	GCID_CRE_0011	Human		Egypt
ESC_VA4688AA_AS	ESC_KA8403AA	M197X	Human	2017	Sri Lanka
ESC_VA4662AA_AS	ESC_KA8428AA	B072X	Human	2017	Sri Lanka
ESC_VA4658AA_AS	ESC_KA8432AA	M004XC2	Human	2017	Sri Lanka
ESC_VA4862AA_AS	ESC_KA8470AA	654718	Human	2018	United Kingdom
ESC_VA6630AA_AS	ESC_KA9110AA	E-1246	Human	2008	Sweden
ESC_WA1917AA_AS	ESC_LA1547AA	M044x	Human	2017	Sri Lanka
ESC_WA9032AA_AS	ESC_LA2312AA	E55_6	Human	2014
ESC_WA9001AA_AS	ESC_LA2343AA	C14_2A	Human	2015	Ecuador
ESC_WA8969AA_AS	ESC_LA2375AA	E72_3	Human	2014
ESC_WA8938AA_AS	ESC_LA2406AA	B75_5	Human	2014
ESC_WA8932AA_AS	ESC_LA2412AA	E92_5	Human	2014
ESC_WA8895AA_AS	ESC_LA2448AA	E100_4	Human	2014
ESC_WA8845AA_AS	ESC_LA2498AA	E158	Human	2014
ESC_WA8838AA_AS	ESC_LA2505AA	B226_1	Human	2015
ESC_WA8826AA_AS	ESC_LA2517AA	E16_6	Human	2014
ESC_WA8806AA_AS	ESC_LA2537AA	R113_1	Human	2015	Ecuador
ESC_WA6908AA_AS	ESC_LA3825AA	236	Human	1999	United States
ESC_WA6907AA_AS	ESC_LA3826AA	272	Human	1998	United States
ESC_WA6903AA_AS	ESC_LA3830AA	1271	Human	2002	United States
ESC_WA6871AA_AS	ESC_LA3862AA	1129	Human	1997	United States
ESC_WA5787AA_AS	ESC_LA4976AA	CRE16	Human	2014
ESC_XA8562AA_AS	ESC_LA5140AA	GASRECE110	Human	2012	Singapore
ESC_WA5615AA_AS	ESC_LA5173AA	GASRECE42	Human	2011	Singapore
ESC_XA6569AA_AS	ESC_LA5174AA	GASRECE43	Human	2012	Singapore
ESC_WA5610AA_AS	ESC_LA5178AA	GASRECE90	Human	2012	Singapore
ESC_WA5589AA_AS	ESC_LA5203AA	JIE4088	Human	2014	Australia
ESC_WA5556AA_AS	ESC_LA5236AA	JIE977	Human	2009	Australia
ESC_WA5549AA_AS	ESC_LA5243AA	ME20	Human	2008	Australia
ESC_WA5542AA_AS	ESC_LA5250AA	JIE3645	Human	2013	Australia
ESC_WA5522AA_AS	ESC_LA5270AA	JIE3989	Human	2013	Australia
ESC_WA5512AA_AS	ESC_LA5280AA	JIE4045	Human	2014	Australia
ESC_WA2626AA_AS	ESC_LA8603AA	175552	Human	2015	United Kingdom
ESC_WA2586AA_AS	ESC_LA8647AA	strain 15	Human	2014	Singapore
ESC_WA2585AA_AS	ESC_LA8648AA	strain 14	Human	2014	Singapore
ESC_WA8474AA_AS	ESC_LA9073AA		Human
ESC_WA8282AA_AS	ESC_LA9230AA	17e	Human
ESC_WA8254AA_AS	ESC_LA9258AA		Human
ESC_XA1353AA_AS	ESC_MA0188AA	195	Human	2013	Canada
ESC_XA1334AA_AS	ESC_MA0207AA	5	Human	2010	Canada
ESC_XA1196AA_AS	ESC_MA0345AA	277	Human	2013	Canada
ESC_XA1174AA_AS	ESC_MA0367AA	287	Human	2013	Canada
ESC_XA1164AA_AS	ESC_MA0377AA	123	Human	2012	Canada
ESC_XA1124AA_AS	ESC_MA0417AA	259	Human	2013	Canada
ESC_XA1064AA_AS	ESC_MA0477AA	81	Human	2012	Canada
ESC_XA2007AA_AS	ESC_MA0911AA		Human		Ghana
ESC_XA1986AA_AS	ESC_MA0932AA		Human		Ghana
ESC_XA7366AA_AS	ESC_MA1601AA	ECOLI_MEC_055	Human	2016	Norway
ESC_XA7363AA_AS	ESC_MA1604AA	ECOLI_MEC_052	Human	2014	Norway
ESC_XA7353AA_AS	ESC_MA1614AA	ECOLI_MEC_041	Human	2014	Norway
ESC_XA7348AA_AS	ESC_MA1619AA	ECOLI_MEC_036	Human	2013	Norway
ESC_XA7328AA_AS	ESC_MA1639AA	ECOLI_MEC_016	Human	2013	Norway
ESC_XA7274AA_AS	ESC_MA1674AA	Escherichia coli	Human	2016	Vietnam
ESC_XA7257AA_AS	ESC_MA1691AA	Escherichia coli	Human	2014	Vietnam
ESC_XA9502AA_AS	ESC_MA1971AA	EF217	Human	2012	Sweden
ESC_YA1641AA_AS	ESC_MA2129AA		Air	2014	Switzerland
ESC_YA1551AA_AS	ESC_MA2214AA		Human	2014	Switzerland
ESC_YA1307AA_AS	ESC_MA2432AA		Human	2014	Switzerland
ESC_YA1250AA_AS	ESC_MA2482AA		Human	2014	Switzerland
ESC_YA3730AA_AS	ESC_MA3059AA	d059-03	Human	2013
ESC_YA3664AA_AS	ESC_MA3121AA	G059	Human	2010
ESC_YA3610AA_AS	ESC_MA3175AA	H123	Human	2010
ESC_YA3595AA_AS	ESC_MA3190AA	C037	Human	2010
ESC_YA3546AA_AS	ESC_MA3239AA	G152	Human	2010
ESC_YA3535AA_AS	ESC_MA3250AA	A167	Human	2012
ESC_YA3500AA_AS	ESC_MA3285AA	C012	Human	2010
ESC_YA3464AA_AS	ESC_MA3321AA	A364	Human	2012
ESC_YA3440AA_AS	ESC_MA3345AA	A144	Human	2012
ESC_YA3435AA_AS	ESC_MA3350AA	U099	Human	2010
ESC_YA3420AA_AS	ESC_MA3365AA	H030	Human	2010
ESC_YA4501AA_AS	ESC_MA3483AA	67	Human
ESC_YA4499AA_AS	ESC_MA3485AA	65	Human
ESC_YA6293AA_AS	ESC_MA3651AA	C0381	Human	2016
ESC_YA6522AA_AS	ESC_MA3839AA	C0647	Human	2016
ESC_YA7296AA_AS	ESC_MA4196AA	10 (B)	Human
ESC_YA8607AA_AS	ESC_MA4341AA	H-18_4	Human		Gambia
ESC_YA8630AA_AS	ESC_MA4364AA	H-18_1	Human		Gambia
ESC_ZA6581AA_AS	ESC_MA6946AA		Human	2015	Oman
ESC_ZA6580AA_AS	ESC_MA6947AA		Human	2015	Oman
ESC_ZA6578AA_AS	ESC_MA6949AA		Human	2015	Oman
ESC_ZA6573AA_AS	ESC_MA6954AA		Human	2015	Oman
ESC_ZA6107AA_AS	ESC_MA7417AA	TMP024043	Human	2016	Kenya
ESC_ZA5975AA_AS	ESC_MA7549AA	TMP021131	Human	2016	Kenya
ESC_ZA4766AA_AS	ESC_MA8670AA	ALQ032635	Human	2016	Kenya
ESC_AB7731AA_AS	ESC_NA0683AA	755720	Human	2019	United Kingdom
ESC_BB4486AA_AS	ESC_NA1902AA	NRZ-49312	Human	2019	Germany
ESC_CB2427AA_AS	ESC_NA3652AA	ecoli[ST-38]	Human	2017	France
ESC_CB2416AA_AS	ESC_NA3663AA	ecoli[ST-38]	Human	2016	France
ESC_CB2411AA_AS	ESC_NA3668AA	ecoli[ST-38]	Human	2016	France
ESC_CB2406AA_AS	ESC_NA3673AA	ecoli[ST-38]	Human	2015	France
ESC_CB2399AA_AS	ESC_NA3680AA	ecoli[ST-38]	Human	2016	France
ESC_CB2390AA_AS	ESC_NA3689AA	ecoli[ST-38]	Human	2016	France
ESC_CB2385AA_AS	ESC_NA3691AA	ecoli[ST-38]	Human	2016	France
ESC_CB2362AA_AS	ESC_NA3714AA	ecoli[ST-38]	Human	2015	France
ESC_CB2352AA_AS	ESC_NA3724AA	ecoli[ST-38]	Human	2017	France
ESC_CB2341AA_AS	ESC_NA3735AA	ecoli[ST-38]	Human	2016	France
ESC_CB2336AA_AS	ESC_NA3740AA	ecoli[ST-38]	Human	2016	France
ESC_CB2330AA_AS	ESC_NA3746AA	ecoli[ST-38]	Human	2016	France
ESC_CB2326AA_AS	ESC_NA3750AA	ecoli[ST-38]	Human	2017	France
ESC_CB2323AA_AS	ESC_NA3753AA	ecoli[ST-38]	Human	2015	France
ESC_CB2318AA_AS	ESC_NA3758AA	ecoli[ST-38]	Human	2016	France
ESC_CB2305AA_AS	ESC_NA3771AA	ecoli[ST-38]	Human	2017	France
ESC_CB2287AA_AS	ESC_NA3789AA	ecoli[ST-38]	Human	2015	France
ESC_CB2284AA_AS	ESC_NA3792AA	ecoli[ST-38]	Human	2017	France
ESC_CB2283AA_AS	ESC_NA3793AA	ecoli[ST-38]	Human	2017	France
ESC_CB2280AA_AS	ESC_NA3796AA	ecoli[ST-38]	Human	2016	France
ESC_CB2258AA_AS	ESC_NA3818AA	ecoli[ST-38]	Human	2016	France
ESC_CB2257AA_AS	ESC_NA3819AA	ecoli[ST-38]	Human	2017	France
ESC_CB7222AA_AS	ESC_NA5915AA	AUSMDU00005740	Human	2016	Australia
ESC_CB7213AA_AS	ESC_NA5924AA	AUSMDU00003552	Human	2014	Australia
ESC_CB7197AA_AS	ESC_NA5940AA	AUSMDU00005029	Human	2015	Australia
ESC_CB9484AA_AS	ESC_NA6895AA	SS17M5850	Human	2017	Australia
ESC_CB9483AA_AS	ESC_NA6896AA	SS17M5182	Human	2017	Australia
ESC_CB9482AA_AS	ESC_NA6897AA	SS17M5179	Human	2017	Australia
ESC_CB9481AA_AS	ESC_NA6898AA	SS17M5178	Human	2017	Australia
ESC_CB9480AA_AS	ESC_NA6899AA	SS17M5181	Human	2017	Australia
ESC_CB9479AA_AS	ESC_NA6900AA	SS17M5180	Human	2017	Australia
ESC_CB9478AA_AS	ESC_NA6901AA	SS17M5175	Human	2017	Australia
ESC_CB9477AA_AS	ESC_NA6902AA	SS17M5174	Human	2017	Australia
ESC_CB9476AA_AS	ESC_NA6903AA	SS17M5177	Human	2017	Australia
ESC_CB9475AA_AS	ESC_NA6904AA	SS17M5176	Human	2017	Australia
ESC_CB9474AA_AS	ESC_NA6905AA	SS17M5172	Human	2017	Australia
ESC_CB9473AA_AS	ESC_NA6906AA	SS17M5173	Human	2017	Australia
ESC_CB9472AA_AS	ESC_NA6907AA	SS17M5170	Human	2017	Australia
ESC_CB9471AA_AS	ESC_NA6908AA	SS17M5171	Human	2017	Australia
ESC_CB9470AA_AS	ESC_NA6909AA	SS17M5168	Human	2017	Australia
ESC_CB9469AA_AS	ESC_NA6910AA	SS17M5169	Human	2017	Australia
ESC_CB9468AA_AS	ESC_NA6911AA	SS17M5166	Human	2017	Australia
ESC_CB9467AA_AS	ESC_NA6912AA	SS17M5167	Human	2017	Australia
ESC_CB9466AA_AS	ESC_NA6913AA	SS17M5164	Human	2017	Australia
ESC_CB9465AA_AS	ESC_NA6914AA	SS17M5165	Human	2017	Australia
ESC_CB9464AA_AS	ESC_NA6915AA	SS17M5163	Human	2017	Australia
ESC_CB9463AA_AS	ESC_NA6916AA	SS17M5162	Human	2017	Australia
ESC_CB9462AA_AS	ESC_NA6917AA	SS17M5157	Human	2017	Australia
ESC_CB9461AA_AS	ESC_NA6918AA	SS17M5156	Human	2017	Australia
ESC_CB9460AA_AS	ESC_NA6919AA	SS17M5155	Human	2017	Australia
ESC_CB9459AA_AS	ESC_NA6920AA	SS17M5154	Human	2017	Australia
ESC_CB9458AA_AS	ESC_NA6921AA	SS17M5161	Human	2017	Australia
ESC_CB9457AA_AS	ESC_NA6922AA	SS17M5160	Human	2017	Australia
ESC_CB9456AA_AS	ESC_NA6923AA	SS17M5159	Human	2017	Australia
ESC_CB9455AA_AS	ESC_NA6924AA	SS17M5158	Human	2017	Australia
ESC_CB9454AA_AS	ESC_NA6925AA	SS17M5146	Human	2017	Australia
ESC_CB9453AA_AS	ESC_NA6926AA	SS17M5147	Human	2017	Australia
ESC_CB9452AA_AS	ESC_NA6927AA	SS17M5148	Human	2017	Australia
ESC_CB9451AA_AS	ESC_NA6928AA	SS17M5149	Human	2017	Australia
ESC_CB9450AA_AS	ESC_NA6929AA	SS17M5138_cpe	Human	2017	Australia
ESC_CB9449AA_AS	ESC_NA6930AA	SS17M5139	Human	2017	Australia
ESC_CB9448AA_AS	ESC_NA6931AA	SS17M5144	Human	2017	Australia
ESC_CB9447AA_AS	ESC_NA6932AA	SS17M5145	Human	2017	Australia
ESC_CB9446AA_AS	ESC_NA6933AA	SS17M5151	Human	2017	Australia
ESC_CB9445AA_AS	ESC_NA6934AA	SS17M5152	Human	2017	Australia
ESC_CB9444AA_AS	ESC_NA6935AA	SS17M420	Human	2017	Australia
ESC_CB9443AA_AS	ESC_NA6936AA	SS17M419	Human	2017	Australia
ESC_CB9442AA_AS	ESC_NA6937AA	SS17M423	Human	2017	Australia
ESC_CB9441AA_AS	ESC_NA6938AA	SS17M422	Human	2017	Australia
ESC_CB9440AA_AS	ESC_NA6939AA	SS17M4882	Human	2017	Australia
ESC_CB9439AA_AS	ESC_NA6940AA	SS17M424	Human	2017	Australia
ESC_CB9438AA_AS	ESC_NA6941AA	SS17M5125_cpe	Human	2017	Australia
ESC_CB9437AA_AS	ESC_NA6942AA	SS17M5119	Human	2017	Australia
ESC_CB9436AA_AS	ESC_NA6943AA	SS17M5137_cpe	Human	2017	Australia
ESC_CB9435AA_AS	ESC_NA6944AA	SS17M5133	Human	2017	Australia
ESC_CB9434AA_AS	ESC_NA6945AA	SS17M6414	Human	2017	Australia
ESC_CB9433AA_AS	ESC_NA6946AA	SS17M6413	Human	2017	Australia
ESC_CB9432AA_AS	ESC_NA6947AA	SS17M6415	Human	2017	Australia
ESC_CB9431AA_AS	ESC_NA6948AA	SS17M7624-2	Human	2017	Australia
ESC_CB9430AA_AS	ESC_NA6949AA	SS17M6411	Human	2017	Australia
ESC_CB9429AA_AS	ESC_NA6950AA	SS17M6412	Human	2017	Australia
ESC_CB9428AA_AS	ESC_NA6951AA	SS17M6405	Human	2017	Australia
ESC_CB9427AA_AS	ESC_NA6952AA	SS17M6406	Human	2017	Australia
ESC_CB9426AA_AS	ESC_NA6953AA	SS17M6403	Human	2017	Australia
ESC_CB9425AA_AS	ESC_NA6954AA	SS17M6404	Human	2017	Australia
ESC_CB9424AA_AS	ESC_NA6955AA	SS17M6409	Human	2017	Australia
ESC_CB9423AA_AS	ESC_NA6956AA	SS17M6410	Human	2017	Australia
ESC_CB9420AA_AS	ESC_NA6957AA	SS17M6407	Human	2017	Australia
ESC_CB9419AA_AS	ESC_NA6958AA	SS17M6408	Human	2017	Australia
ESC_CB9418AA_AS	ESC_NA6959AA	SS17M6400	Human	2017	Australia
ESC_CB9417AA_AS	ESC_NA6960AA	SS17M6399	Human	2017	Australia
ESC_CB9416AA_AS	ESC_NA6961AA	SS17M6398	Human	2017	Australia
ESC_CB9415AA_AS	ESC_NA6962AA	SS17M6397	Human	2017	Australia
ESC_CB9414AA_AS	ESC_NA6963AA	SS17M6396	Human	2017	Australia
ESC_CB9413AA_AS	ESC_NA6964AA	SS17M6395	Human	2017	Australia
ESC_CB9412AA_AS	ESC_NA6965AA	SS17M6394	Human	2017	Australia
ESC_CB9411AA_AS	ESC_NA6966AA	SS17M6393	Human	2017	Australia
ESC_CB9410AA_AS	ESC_NA6967AA	SS17M6402	Human	2017	Australia
ESC_CB9409AA_AS	ESC_NA6968AA	SS17M6401	Human	2017	Australia
ESC_CB9408AA_AS	ESC_NA6969AA	M94949	Human	2017	Australia
ESC_CB9807AA_AS	ESC_NA6970AA	MS14445	Human	2017	Australia
ESC_CB9406AA_AS	ESC_NA6971AA	MS14443	Human	2017	Australia
ESC_CB9405AA_AS	ESC_NA6972AA	MS14442	Human	2017	Australia
ESC_CB9493AA_AS	ESC_NA6973AA	MS14441	Human	2017	Australia
ESC_CB9403AA_AS	ESC_NA6974AA	MS14447	Human	2017	Australia
ESC_CB9402AA_AS	ESC_NA6975AA	MS14446	Human	2017	Australia
ESC_CB9401AA_AS	ESC_NA6976AA	SS17M5855	Human	2017	Australia
ESC_CB9400AA_AS	ESC_NA6977AA	SS17M5862	Human	2017	Australia
ESC_CB9399AA_AS	ESC_NA6978AA	SS17M5874	Human	2017	Australia
ESC_CB9398AA_AS	ESC_NA6979AA	SS17M5888	Human	2017	Australia
ESC_CB9397AA_AS	ESC_NA6980AA	SS17M5890	Human	2017	Australia
ESC_CB9396AA_AS	ESC_NA6981AA	SS17M6388	Human	2017	Australia
ESC_CB9395AA_AS	ESC_NA6982AA	SS17M6389	Human	2017	Australia
ESC_CB9394AA_AS	ESC_NA6983AA	SS17M6390	Human	2017	Australia
ESC_CB9393AA_AS	ESC_NA6984AA	SS17M6391	Human	2017	Australia
ESC_CB9392AA_AS	ESC_NA6985AA	SS17M6392	Human	2017	Australia
ESC_EB5267AA_AS	ESC_NA9243AA	CN-004	Human	2017	China
ESC_FB0811AA_AS	ESC_NA9771AA	CN-014-D	Human	2017	China
ESC_FB0890AA_AS	ESC_NA9821AA	CN-102	Human	2017
ESC_FB1295AA_AS	ESC_NA9952AA	CN-113-D	Human	2017	China
ESC_FB2091AA_AS	ESC_OA0469AA	79078	Human	2008	Canada
ESC_FB3094AA_AS	ESC_OA0494AA	80960	Human	2008	Canada
ESC_FB3374AA_AS	ESC_OA0975AA	CN-248-D	Human	2017	China
ESC_FB3375AA_AS	ESC_OA0976AA	CN-260-D	Human	2017	China
ESC_FB3389AA_AS	ESC_OA0981AA	CN-286-D	Human	2017	China
ESC_FB3421AA_AS	ESC_OA1610AA	CN-291-D	Human	2017	China
ESC_FB3452AA_AS	ESC_OA1617AA	CN-144-F	Human	2017	China
ESC_FB3455AA_AS	ESC_OA1620AA	CN-363-D	Human	2017	China
ESC_FB3736AA_AS	ESC_OA1701AA	AUSMDU00008438	Human	2017	Australia
ESC_FB3728AA_AS	ESC_OA1709AA	AUSMDU00008420	Human	2017	Australia
ESC_FB3666AA_AS	ESC_OA1771AA	AUSMDU00008524	Human	2017	Australia
ESC_FB3663AA_AS	ESC_OA1774AA	AUSMDU00008521	Human	2017	Australia
ESC_FB3651AA_AS	ESC_OA1786AA	AUSMDU00008379	Human	2017	Australia
ESC_FB3647AA_AS	ESC_OA1790AA	AUSMDU00034379	Human	2017	Australia
ESC_FB3641AA_AS	ESC_OA1796AA	AUSMDU00034378	Human	2017	Australia
ESC_FB3624AA_AS	ESC_OA1813AA	AUSMDU00034377	Human	2017	Australia
ESC_FB3602AA_AS	ESC_OA1835AA	AUSMDU00007999	Human	2017	Australia
ESC_FB3592AA_AS	ESC_OA1845AA	AUSMDU00007860	Human	2017	Australia
ESC_FB3588AA_AS	ESC_OA1849AA	AUSMDU00007855	Human	2017	Australia
ESC_FB3583AA_AS	ESC_OA1854AA	AUSMDU00007849	Human	2017	Australia
ESC_FB3582AA_AS	ESC_OA1855AA	AUSMDU00007848	Human	2017	Australia
ESC_FB3561AA_AS	ESC_OA1876AA	AUSMDU00007413	Human	2017	Australia
ESC_FB3555AA_AS	ESC_OA1882AA	AUSMDU00007305	Human	2017	Australia
ESC_FB3532AA_AS	ESC_OA1905AA	81270	Human	2008	Canada
ESC_FB3779AA_AS	ESC_OA1916AA	CN-394-F	Human	2018	China
ESC_FB3823AA_AS	ESC_OA1939AA	CN-405-F	Human	2018	China
ESC_FB3832AA_AS	ESC_OA1946AA	CN-419-F	Human	2018	China
ESC_FB3843AA_AS	ESC_OA1953AA	CN-148-F	Human	2017	China
ESC_FB4056AA_AS	ESC_OA2142AA	CN-443-F	Human	2018	China
ESC_FB4124AA_AS	ESC_OA2150AA	UMB7764	Human		United States
ESC_FB5032AA_AS	ESC_OA2776AA	CN-497-F	Human	2018	China
ESC_FB5033AA_AS	ESC_OA2777AA	CN-498-F	Human	2018	China
ESC_FB5034AA_AS	ESC_OA2778AA	CN-496	Human	2018	China
ESC_FB5048AA_AS	ESC_OA2784AA	CN-504-D	Human	2018	China
ESC_FB5063AA_AS	ESC_OA2795AA	CN-508-D	Human	2018	China
ESC_FB5066AA_AS	ESC_OA2797AA	CN-509	Human	2018	China
ESC_FB5741AA_AS	ESC_OA2961AA	CN-539	Human	2018	China
ESC_FB5742AA_AS	ESC_OA2962AA	CN-540-D	Human	2018	China
ESC_FB5746AA_AS	ESC_OA2964AA	CN-541-D	Human	2018	China
ESC_FB5786AA_AS	ESC_OA2986AA	CN-558-D	Human	2018	China
ESC_FB5827AA_AS	ESC_OA2996AA	CN-166	Human	2017	China
ESC_FB5837AA_AS	ESC_OA3001AA	CN-167	Human	2017	China
ESC_FB5839AA_AS	ESC_OA3003AA	CN-570	Human	2018	China
ESC_FB5840AA_AS	ESC_OA3004AA	CN-569-D	Human	2018	China
ESC_FB5848AA_AS	ESC_OA3010AA	CN-175-F	Human	2017	China
ESC_FB5852AA_AS	ESC_OA3012AA	CN-094-D	Human	2017	China
ESC_FB5860AA_AS	ESC_OA3018AA	CN-580	Human	2018	China
ESC_FB5861AA_AS	ESC_OA3019AA	CN-579-D	Human	2018	China
ESC_FB5875AA_AS	ESC_OA3031AA	CN-582-D	Human	2018	China
ESC_FB5876AA_AS	ESC_OA3032AA	CN-584	Human	2018	China
ESC_FB5941AA_AS	ESC_OA3091AA	CN-601-D	Human	2018	China
ESC_FB5954AA_AS	ESC_OA3103AA	CN-603-D	Human	2018	China
ESC_FB5964AA_AS	ESC_OA3126AA	CN-608-D	Human	2018	China
ESC_FB5965AA_AS	ESC_OA3127AA	CN-605	Invertebrates	2018	China
ESC_FB6065AA_AS	ESC_OA3139AA	CN-095-D	Human	2017	China
ESC_FB6223AA_AS	ESC_OA3197AA	CN-219	Human	2017	China
ESC_FB6327AA_AS	ESC_OA3248AA	CN-174	Human	2017	China
ESC_FB6522AA_AS	ESC_OA3370AA	101093	Human	2012	Canada
ESC_FB6937AA_AS	ESC_OA3635AA	CN-200	Human	2017	China
ESC_FB6938AA_AS	ESC_OA3636AA	CN-229-D	Human	2017	China
ESC_FB7540AA_AS	ESC_OA3994AA	CN-456-F	Human	2018	China
ESC_FB7590AA_AS	ESC_OA4020AA	CN-196-F	Human	2017	China
ESC_FB7843AA_AS	ESC_OA4216AA	CN-179-F	Human	2017	China
ESC_FB7844AA_AS	ESC_OA4217AA	CN-184-F	Human	2017	China
ESC_FB7918AA_AS	ESC_OA4263AA	111952	Human	2014	Canada
ESC_FB7958AA_AS	ESC_OA4300AA	CN-475-F	Human	2018	China
ESC_FB7980AA_AS	ESC_OA4317AA	CN-221-D	Human	2017	China
ESC_FB8150AA_AS	ESC_OA4456AA	CN-259-D	Human	2017	China
ESC_FB8158AA_AS	ESC_OA4461AA	CN-273-D	Human	2017	China
ESC_FB8159AA_AS	ESC_OA4462AA	CN-278-D	Human	2017	China
ESC_FB8162AA_AS	ESC_OA4465AA	CN-283-D	Human	2017	China
ESC_FB8168AA_AS	ESC_OA4468AA	CN-365-D	Human	2017	China
ESC_FB8175AA_AS	ESC_OA4473AA	CN-526-D	Human	2018	China
ESC_FB8183AA_AS	ESC_OA4478AA	CN-555-D	Human	2018	China
ESC_FB8420AA_AS	ESC_OA4691AA	CN-002-D	Human	2017	China
ESC_FB9777AA_AS	ESC_OA4857AA	16AR1206	Human	2016	New Zealand
ESC_FB9676AA_AS	ESC_OA4875AA	16AR1154	Human	2016	New Zealand
ESC_FB9668AA_AS	ESC_OA4883AA	16AR1025	Human	2016	New Zealand
ESC_FB9635AA_AS	ESC_OA4916AA	16AR1701	Human	2016	New Zealand
ESC_FB9624AA_AS	ESC_OA4927AA	16AR1664	Human	2016	New Zealand
ESC_FB9606AA_AS	ESC_OA4945AA	16AR1069	Human	2016	New Zealand
ESC_FB9576AA_AS	ESC_OA4975AA	16AR1061	Human	2016	New Zealand
ESC_FB9566AA_AS	ESC_OA4985AA	16AR1541	Human	2016	New Zealand
ESC_FB9546AA_AS	ESC_OA5005AA	16AR1490	Human	2016	New Zealand
ESC_FB9540AA_AS	ESC_OA5010AA	16AR1483	Human	2016	New Zealand
ESC_FB9534AA_AS	ESC_OA5016AA	16AR1477	Human	2016	New Zealand
ESC_FB9530AA_AS	ESC_OA5020AA	16AR1474	Human	2016	New Zealand
ESC_FB9521AA_AS	ESC_OA5029AA	16AR1445	Human	2016	New Zealand
ESC_FB9509AA_AS	ESC_OA5041AA	16AR1425	Human	2016	New Zealand
ESC_FB9501AA_AS	ESC_OA5049AA	16AR1416	Human	2016	New Zealand
ESC_FB9494AA_AS	ESC_OA5056AA	16AR1407	Human	2016	New Zealand
ESC_FB9493AA_AS	ESC_OA5057AA	16AR1406	Human	2016	New Zealand
ESC_FB9492AA_AS	ESC_OA5058AA	16AR1048	Human	2016	New Zealand
ESC_FB9456AA_AS	ESC_OA5090AA	16AR1323	Human	2016	New Zealand
ESC_FB9453AA_AS	ESC_OA5093AA	16AR1318	Human	2016	New Zealand
ESC_FB9439AA_AS	ESC_OA5107AA	79276	Human	2008	Canada
ESC_FB9417AA_AS	ESC_OA5126AA	74764	Human	2007	Canada
ESC_FB9412AA_AS	ESC_OA5131AA	72612	Human	2007	Canada
ESC_FB9365AA_AS	ESC_OA5176AA	116963	Human	2015	Canada
ESC_FB9093AA_AS	ESC_OA5423AA	114183	Human	2015	Canada
ESC_FB9019AA_AS	ESC_OA5497AA	AMGD29	Human
ESC_FB9018AA_AS	ESC_OA5498AA	AMGD28	Human
ESC_FB9306AA_AS	ESC_OA5499AA	AMGD27	Human
ESC_GB0399AA_AS	ESC_OA5500AA	AMGD26	Human
ESC_FB8998AA_AS	ESC_OA5518AA	AMGD01	Human
ESC_GB0155AA_AS	ESC_OA5526AA	5076	Human	2016	Brazil
ESC_GB0138AA_AS	ESC_OA5542AA	119.1-18	Human	2018	Brazil
ESC_GB0115AA_AS	ESC_OA5573AA	1815	Human	2016	Brazil
ESC_GB0222AA_AS	ESC_OA5680AA	84-19	Human	2019	Brazil
ESC_GB0221AA_AS	ESC_OA5681AA	81-19	Human	2019	Brazil
ESC_GB0205AA_AS	ESC_OA5697AA	16AR1272	Human	2016	New Zealand
ESC_GB2029AA_AS	ESC_OA6532AA	DHQP1604654-1	Human	2016	United States
ESC_GB2021AA_AS	ESC_OA6540AA	DHQP1703003-1	Human	2016	United States
ESC_GB3907AA_AS	ESC_OA7468AA	104337	Human	2013	Canada
ESC_GB3815AA_AS	ESC_OA7560AA	98356	Human	2011	Canada
ESC_GB3794AA_AS	ESC_OA7581AA	91012	Human	2010	Canada
ESC_GB3746AA_AS	ESC_OA7629AA	EPIGENEC	Human
ESC_GB3692AA_AS	ESC_OA7683AA	EPIGENEC	Human
ESC_GB3513AA_AS	ESC_OA7862AA	Escherichia coli serovar Escherichia coli 834777	Human	2019	United Kingdom
ESC_GB3465AA_AS	ESC_OA7910AA	439996	Human	2017
ESC_GB3433AA_AS	ESC_OA7942AA	369862	Human	2017
ESC_GB3406AA_AS	ESC_OA7969AA	330546	Human	2017
ESC_GB3347AA_AS	ESC_OA8028AA	373833	Human	2017
ESC_GB3938AA_AS	ESC_OA8063AA	110118	Human	2014	Canada
ESC_GB4180AA_AS	ESC_OA8205AA	106793	Human	2013	Canada
ESC_GB8968AA_AS	ESC_OA8251AA	LA251_40-0510	Human	2015	Laos
ESC_GB8967AA_AS	ESC_OA8252AA	LA252_40-0610	Human	2015	Laos
ESC_GB8963AA_AS	ESC_OA8256AA	LA253_40-0710	Human	2015	Laos
ESC_GB8962AA_AS	ESC_OA8257AA	LA254_40-0810	Human	2015	Laos
ESC_GB8931AA_AS	ESC_OA8288AA	LA023_5-3009	Human	2015	Laos
ESC_GB8825AA_AS	ESC_OA8388AA	LA094_13-0210	Human	2015	Laos
ESC_GB8816AA_AS	ESC_OA8397AA	LA108_16-0410	Human	2015	Laos
ESC_GB8798AA_AS	ESC_OA8415AA	LA095_13-0310	Human	2015	Laos
ESC_GB5371AA_AS	ESC_OA8435AA	ST38 carrying blaCTX-M-15	Human	2013	Sweden
ESC_GB5337AA_AS	ESC_OA8469AA	ST38 carrying blaCTX-M-15	Human	2013	Sweden
ESC_GB4290AA_AS	ESC_OA8520AA	ST38 carrying blaCTX-M-14b	Human	2013	Sweden
ESC_GB4289AA_AS	ESC_OA8521AA	ST38 carrying blaCTX-M-3 and blaCTX-M-14b	Human	2013	Sweden
ESC_GB4284AA_AS	ESC_OA8526AA	ST38 carrying blaCTX-M-15	Human	2013	Sweden
ESC_GB4270AA_AS	ESC_OA8540AA	ST38 carrying blaCTX-M-14	Human	2013	Sweden
ESC_GB8772AA_AS	ESC_OA9559AA	29000689_Eco	Human
ESC_GB8770AA_AS	ESC_OA9561AA	29000687_Eco	Human
ESC_GB8766AA_AS	ESC_OA9564AA	29000684_Eco	Human
ESC_GB8744AA_AS	ESC_OA9586AA	29000488_Eco	Human
ESC_GB8739AA_AS	ESC_OA9591AA	29000482_Eco	Human
ESC_GB8716AA_AS	ESC_OA9614AA	29000837_Eco	Human
ESC_GB8712AA_AS	ESC_OA9618AA	29000833_Eco	Human
ESC_GB8711AA_AS	ESC_OA9619AA	29000832_Eco	Human
ESC_GB8667AA_AS	ESC_OA9663AA	29000787_Eco	Human
ESC_GB8666AA_AS	ESC_OA9664AA	29000786_Eco	Human
ESC_GB8596AA_AS	ESC_OA9734AA	29000661_Eco	Human
ESC_GB8593AA_AS	ESC_OA9737AA	29000658_Eco	Human
ESC_GB8586AA_AS	ESC_OA9744AA	29000651_Eco	Human
ESC_GB8583AA_AS	ESC_OA9747AA	29000648_Eco	Human
ESC_GB5514AA_AS	ESC_OA9774AA	29000619_Eco	Human
ESC_GB5509AA_AS	ESC_OA9779AA	29000612_Eco	Human
ESC_GB9358AA_AS	ESC_OA9789AA	29000602_Eco	Human
ESC_GB9253AA_AS	ESC_OA9801AA	29000590_Eco	Human
ESC_GB5486AA_AS	ESC_OA9802AA	29000589_Eco	Human
ESC_GB5470AA_AS	ESC_OA9818AA	29000570_Eco	Human
ESC_GB5455AA_AS	ESC_OA9833AA	29000554_Eco	Human
ESC_GB5443AA_AS	ESC_OA9845AA	29000542_Eco	Human
ESC_GB9233AA_AS	ESC_OA9846AA	29000541_Eco	Human
ESC_GB5427AA_AS	ESC_OA9861AA	29000524_Eco	Human
ESC_GB5576AA_AS	ESC_PA0243AA	AS003587	Human	1997	United States
ESC_GB7110AA_AS	ESC_PA0814AA	MAJ679A7	Human	2012	Niger
ESC_GB7109AA_AS	ESC_PA0815AA	MAJ679A8	Human	2012	Niger
ESC_GB7106AA_AS	ESC_PA0818AA	MAJ679A3	Human	2012	Niger
ESC_GB7105AA_AS	ESC_PA0819AA	MAJ679A4	Human	2012	Niger
ESC_GB7094AA_AS	ESC_PA0830AA	MAJ679A37	Human	2012	Niger
ESC_GB7093AA_AS	ESC_PA0831AA	MAJ679A38	Human	2012	Niger
ESC_GB7084AA_AS	ESC_PA0840AA	MAJ679A17	Human	2012	Niger
ESC_GB7083AA_AS	ESC_PA0841AA	MAJ679A18	Human	2012	Niger
ESC_GB7082AA_AS	ESC_PA0842AA	MAJ679A19	Human	2012	Niger
ESC_GB7081AA_AS	ESC_PA0843AA	MAJ679A20	Human	2012	Niger
ESC_GB7068AA_AS	ESC_PA0856AA	MAJ679A28	Human	2012	Niger
ESC_GB7067AA_AS	ESC_PA0857AA	MAJ679A27	Human	2012	Niger
ESC_GB7014AA_AS	ESC_PA0910AA	EC00684	Human	2017	United States
ESC_GB6598AA_AS	ESC_PA1338AA	ST131-NUH-ECO-026	Human	2015	Singapore
ESC_GB6588AA_AS	ESC_PA1348AA	ST131-SGH-ECO-039	Human	2015	Singapore
ESC_GB6565AA_AS	ESC_PA1363AA	ST131UMMC02	Human	2015	Malaysia
ESC_GB6548AA_AS	ESC_PA1380AA	ST131UMMC13	Human	2015	Malaysia
ESC_GB6537AA_AS	ESC_PA1391AA	ST131-NUH-ECO-022	Human	2015	Singapore
ESC_GB6533AA_AS	ESC_PA1395AA	ST131-TUH-ECO-002	Human	2015	Thailand
ESC_GB6484AA_AS	ESC_PA1444AA	ST131-TTSH-ECO-021	Human	2015	Singapore
ESC_GB6475AA_AS	ESC_PA1453AA	ST131UMMC25	Human	2015	Malaysia
ESC_GB6446AA_AS	ESC_PA1482AA	ST131-NUH-ECO-039	Human	2015	Singapore
ESC_GB9388AA_AS	ESC_PA1875AA	1657-ESBL	Human	2017	Singapore
ESC_GB9473AA_AS	ESC_PA1882AA	115-ESBL	Human	2017	Singapore
ESC_GB9381AA_AS	ESC_PA1891AA	913-ESBL	Human	2017	Singapore
ESC_GB6113AA_AS	ESC_PA1895AA	457-ESBL	Human	2017	Singapore
ESC_GB6102AA_AS	ESC_PA1906AA	1409-ESBL	Human	2017	Singapore
ESC_GB9439AA_AS	ESC_PA1922AA	579-ESBL	Human	2017	Singapore
ESC_GB9372AA_AS	ESC_PA1931AA	280-ESBL	Human	2017	Singapore
ESC_GB9369AA_AS	ESC_PA1937AA	2182-ESBL	Human	2017	Singapore
ESC_GB6067AA_AS	ESC_PA1942AA	EC00682	Human	2017	United States
ESC_GB6064AA_AS	ESC_PA1945AA	EC00623	Human	2017	United States
ESC_GB6062AA_AS	ESC_PA1947AA	EC00621	Human	2017	United States
ESC_GB6061AA_AS	ESC_PA1948AA	EC00622	Human	2017	United States
ESC_GB6057AA_AS	ESC_PA1952AA	EC00618	Human	2017	United States
ESC_GB6045AA_AS	ESC_PA1964AA	EC00615	Human	2017	United States
ESC_GB6033AA_AS	ESC_PA1976AA	EC00641	Human	2017	United States
ESC_GB6032AA_AS	ESC_PA1977AA	EC00642	Human	2017	United States
ESC_GB6008AA_AS	ESC_PA2001AA	EC00603	Human	2017	United States
ESC_GB5997AA_AS	ESC_PA2012AA	EC00636	Human	2017	United States
ESC_GB5995AA_AS	ESC_PA2014AA	EC00634	Human	2017	United States
ESC_GB5993AA_AS	ESC_PA2016AA	EC00632	Human	2017	United States
ESC_GB5982AA_AS	ESC_PA2027AA	EC00591	Human	2016	United States
ESC_GB5981AA_AS	ESC_PA2028AA	EC00590	Human	2016	United States
ESC_GB9200AA_AS	ESC_PA2432AA	A015	Human	2012
ESC_GB9769AA_AS	ESC_PA3771AA	N17-00960	Human	2016	Canada
ESC_GB9766AA_AS	ESC_PA3774AA	N17-00962	Human	2016	Canada
ESC_GB9759AA_AS	ESC_PA3781AA	N17-00948	Human	2016	Canada
ESC_HB5876AA_AS	ESC_PA5390AA	1815	Human	2019	Brazil
ESC_HB5877AA_AS	ESC_PA5391AA	119.1-18	Human	2019	Brazil
ESC_HB5878AA_AS	ESC_PA5392AA	81-19	Human	2019	Brazil
ESC_HB5879AA_AS	ESC_PA5393AA	84-19	Human	2019	Brazil
ESC_HB5880AA_AS	ESC_PA5394AA	5076	Human	2019	Brazil
ESC_HB7191AA_AS	ESC_PA5977AA	EC00765	Human	2018	United States
ESC_HB7183AA_AS	ESC_PA5985AA	EC00757	Human	2018	United States
ESC_HB7177AA_AS	ESC_PA5991AA	EC00751	Human	2018	United States
ESC_IB0117AA_AS	ESC_PA8019AA	66C3	Human	2015	Vietnam
ESC_IB8492AA_AS	ESC_QA1834AA	E294	Human	2015	Japan
ESC_IB7700AA_AS	ESC_QA4441AA	UMEA_3033_1	Human	2014	Canada
ESC_IB7692AA_AS	ESC_QA4449AA	UMEA_3033_1	Human	2013	Canada
ESC_IB7631AA_AS	ESC_QA4510AA	KTE121	Human	2013	Canada
ESC_IB7623AA_AS	ESC_QA4518AA	UMEA_3033_1	Human	2012	Canada
ESC_IB7467AA_AS	ESC_QA4674AA	ecoli_247	Human	2013	Canada
ESC_IB7426AA_AS	ESC_QA4715AA	UCI_65	Human	2013	Canada
ESC_IB9081AA_AS	ESC_QA5692AA	SCHI0016.S.199	Human	2018	Australia
ESC_IB9079AA_AS	ESC_QA5694AA	SCHI0016.S.192	Human	2018	Australia
ESC_IB9068AA_AS	ESC_QA5705AA	SCHI0016.S.168	Human	2018	Australia
ESC_JB0086AA_AS	ESC_QA5706AA	SCHI0016.S.165	Human	2018	Australia
ESC_IB9065AA_AS	ESC_QA5708AA	SCHI0016.S.159	Human	2018	Australia
ESC_IB9063AA_AS	ESC_QA5710AA	SCHI0016.S.23	Human	2017	Australia
ESC_IB9045AA_AS	ESC_QA5728AA	SCHI0016.S.97	Human	2017	Australia
ESC_IB9029AA_AS	ESC_QA5744AA	SCHI0016.S.276	Human	2018	Australia
ESC_IB9015AA_AS	ESC_QA5758AA	SCHI0016.S.13	Human	2017	Australia
ESC_JB0783AA_AS	ESC_QA6408AA	1548	Human		Sweden
ESC_JB1176AA_AS	ESC_QA6644AA	ST38	Human	2014	United States
ESC_JB3117AA_AS	ESC_QA7071AA	ECC131	Human	2017	France
ESC_JB3118AA_AS	ESC_QA7073AA	ECC159	Human	2017	France
ESC_JB8356AA_AS	ESC_QA8272AA	LSQ46	Human	2012	China
ESC_JB8354AA_AS	ESC_QA8274AA	LSQ44	Human	2012	China
ESC_JB8353AA_AS	ESC_QA8275AA	LSQ43	Human	2018	China
ESC_JB8352AA_AS	ESC_QA8276AA	LSQ42	Human	2018	China
ESC_JB8593AA_AS	ESC_QA8335AA	Ec42096	Human	2019
ESC_JB9709AA_AS	ESC_QA8693AA	XFE341	Human	2017	China
ESC_JB9713AA_AS	ESC_QA8697AA	XFE401	Human	2017	China
ESC_KB0850AA_AS	ESC_QA9060AA	ESBL_0066	Human	2014	Canada
ESC_KB0878AA_AS	ESC_QA9062AA	ESBL_0075	Human	2014	Canada
ESC_OA0040AA_AS	ESC_GA6954AA	CFSAN061768	Dairy	2016	Egypt
ESC_OA0036AA_AS	ESC_GA6958AA	CFSAN061763	Dairy	2016	Egypt
ESC_RA5028AA_AS	ESC_IA4146AA	37-16	Meat	2012	Germany
ESC_WA7297AA_AS	ESC_LA3437AA	ERS2367437	ND	2016	Cambodia
ESC_WA7294AA_AS	ESC_LA3440AA	ERS2367434	ND	2016	Cambodia
ESC_WA7276AA_AS	ESC_LA3458AA	ERS2367415	ND	2016	Cambodia
ESC_WA7250AA_AS	ESC_LA3484AA	ERS2367387	ND	2016	Cambodia
ESC_WA7249AA_AS	ESC_LA3485AA	ERS2367386	ND	2016	Cambodia
ESC_GB4227AA_AS	ESC_OA8158AA		ND	2016	Germany
ESC_GA1823AA_AS	ESC_CA6878AA	AZ-TG-WWTP-INF-5	Water	2015	United States
ESC_HA7554AA_AS	ESC_EA1858AA	KKa019	Water		Japan
ESC_HA7544AA_AS	ESC_EA1868AA	KOr021	Water		Japan
ESC_HA9015AA_AS	ESC_EA3089AA	MOD1-EC5182	Water	1993	United States
ESC_MA2393AA_AS	ESC_GA1472AA	NC_STEC27	Air	2014	United States
ESC_MA2356AA_AS	ESC_GA1523AA	JKHS009	Water	2015	Japan
ESC_MA2345AA_AS	ESC_GA1534AA	JSWP030	Water	2015	Japan
ESC_MA2340AA_AS	ESC_GA1540AA	JSWP024	Water	2015	Japan
ESC_MA2334AA_AS	ESC_GA1546AA	JSWP018	Water	2015	Japan
ESC_MA2332AA_AS	ESC_GA1548AA	JSWP016	Water	2015	Japan
ESC_MA2322AA_AS	ESC_GA1559AA	JSWP005	Water	2015	Japan
ESC_RA2472AA_AS	ESC_IA1684AA	MOD1-EC5456	Water	1993	United States
ESC_RA6707AA_AS	ESC_IA4823AA	INF9716R1E	Water	2016	United States
ESC_WA5437AA_AS	ESC_LA5350AA	LGE3262	Soil/Dust	2015
ESC_WA5396AA_AS	ESC_LA5391AA	LGE0548	Soil/Dust	2015
ESC_WA5291AA_AS	ESC_LA5496AA	LGE3122	Soil/Dust	2015
ESC_WA5121AA_AS	ESC_LA5666AA	LGE0407	Soil/Dust	2015
ESC_WA5120AA_AS	ESC_LA5667AA	LGE0411	Soil/Dust	2015
ESC_WA5009AA_AS	ESC_LA5778AA	LGE3120	Soil/Dust	2015
ESC_WA4982AA_AS	ESC_LA5805AA	LGE1512	Soil/Dust	2015
ESC_WA4522AA_AS	ESC_LA6236AA	LGE0404	Soil/Dust	2015
ESC_GB5358AA_AS	ESC_OA8448AA	ST38 carrying blaCTX-M-14	Water/River	2013
ESC_GB5344AA_AS	ESC_OA8462AA	ST38 carrying blaCTX-M-15	Water/River	2013
ESC_GB5329AA_AS	ESC_OA8477AA	ST38 carrying blaCTX-M-15	Water/River	2013	Sweden
ESC_GB4309AA_AS	ESC_OA8501AA	ST38 carrying blaCTX-M-14	Water/River	2013	Sweden
ESC_GB4301AA_AS	ESC_OA8509AA	ST38 carrying blaCTX-M-3 and blaCTX-M-14b	Water/River	2013	Sweden
ESC_GB4298AA_AS	ESC_OA8512AA	ST38 carrying blaCTX-M-15	Water/River	2013	Sweden
ESC_GB4282AA_AS	ESC_OA8528AA	ST38 carrying blaCTX-M-15	Water/River	2013
ESC_GB4263AA_AS	ESC_OA8547AA	ST38 carrying blaCTX-M-15	Water/River	2013
ESC_GB4259AA_AS	ESC_OA8551AA	ST38 carrying blaCTX-M-14	Water/River	2013
ESC_JB0395AA_AS	ESC_QA6261AA	PSU-2548	Plant	2003	United States
ESC_KB0910AA_AS	ESC_QA9005AA	EC-C-ST001-17FEB15-0065I	Water/River	2015	Canada
ESC_KB1033AA_AS	ESC_QA9007AA	EC-C-ST001-05OCT15-0134I	Water/River	2015	Canada
ESC_KB3796AA_AS	ESC_RA0069AA	93.0896	Water/River	1993	United States
ESC_FA6825AA_AS	ESC_CA3802AA	AA068	Camelid	2009	Mali
ESC_GA6837AA_AS	ESC_DA1033AA	MOD1-EC6257	Air	1986	United States
ESC_LA1335AA_AS	ESC_FA7583AA	MOD1-EC3671	Air	2014	United States
ESC_OA0832AA_AS	ESC_GA7184AA	EC-58	Air	2015	United Kingdom
ESC_OA0831AA_AS	ESC_GA7185AA	EC-57	Air	2015	United Kingdom
ESC_OA0828AA_AS	ESC_GA7188AA	EC-53	Air	2015	United Kingdom
ESC_OA0827AA_AS	ESC_GA7189AA	EC-50	Air	2015	United Kingdom
ESC_OA0825AA_AS	ESC_GA7191AA	EC-49	Air	2015	United Kingdom
ESC_QA4912AA_AS	ESC_HA8330AA	ICBEc09	Canine	2013	Brazil
ESC_QA4905AA_AS	ESC_HA8331AA	ICBEc10	Canine	2013	Brazil
ESC_RA5083AA_AS	ESC_IA4091AA	499-16	Air	2012	Germany
ESC_RA5082AA_AS	ESC_IA4092AA	498-16	Air	2012	Germany
ESC_RA5073AA_AS	ESC_IA4101AA	490-16	Air	2012	Germany
ESC_RA5063AA_AS	ESC_IA4111AA	481-16	Air	2012	Germany
ESC_RA5048AA_AS	ESC_IA4126AA	469-16	Air	2011	Germany
ESC_RA5042AA_AS	ESC_IA4132AA	463-16	Air	2012	Germany
ESC_RA6617AA_AS	ESC_IA4779AA	MOD1-EC5407	Air	2006	United States
ESC_UA2172AA_AS	ESC_KA3673AA	CVM N17EC0110	Air	2017	United States
ESC_UA5368AA_AS	ESC_KA5650AA	V8	Air	2009	Germany
ESC_YA9094AA_AS	ESC_MA4313AA	CFSAN085892	Air	2018	United States
ESC_YA9538AA_AS	ESC_MA4601AA	C79ctx	Canine	2012	Sweden
ESC_DB2638AA_AS	ESC_NA8087AA	ECOL-18-VL-OH-WA-0036	Air	2018	United States
ESC_HB5689AA_AS	ESC_PA5114AA	DP25-1	Canine	2013	United States
ESC_JB5547AA_AS	ESC_QA7436AA	363-HR-113-ecoli_S18_L001	Feline	2016	Egypt
ESC_KB1331AA_AS	ESC_QA9145AA	ECOL-19-VL-WA-IL-0042	Canine	2019	United States
ESC_KB1323AA_AS	ESC_QA9153AA	ECOL-19-VL-WA-MO-0023	Canine	2019	United States
ESC_KB1346AA_AS	ESC_QA9156AA	ECOL-19-VL-WA-NY-0035	Canine	2019	United States
ESC_TA4455AA_AS	ESC_KA0069AA	PSU-0894	Shellfish	2016	United States
ESC_GB9629AA_AS	ESC_PA2460AA	631	Shellfish		Norway
ESC_KB1868AA_AS	ESC_QA9357AA	H1y1	ND/Others	2020	Switzerland
ESC_OA1810AA_AS	ESC_GA8006AA	GH_47	Water		England
