# Supplementary material for: Phylogenomic analysis of a global collection of Escherichia coli ST38: evidence of interspecies and environmental transmission?
Source: mSystems. 2023 Sep 7;8(5):e01236-22. doi: 10.1128/msystems.01236-22 (PMC10654095; doi:10.1128/msystems.01236-22)
Supplement: Table S3 — Genotype summary of genomes included in this study. [file msystems.01236-22-s0008.xlsx]

## Sheet: Sheet1
Genome No.	Genomes	Source	Country of isolation	Year of isolation	Major clade	Pairwise SNP distance	Clusters	Serotype	Pathogenicity Index	Resistance Genotype	blaCTXM profile	CTXM and linkages to known IS	blaOXA profile	Class1 integron and associted genes	Plasmid Replicon	IncF RST	Virulence factors usually linked to IncF plasmids	EAEC virulence profile	UPEC virulence genes from pUT189
1	ESC_MA2340AA	Water	Japan	2015	A	2151		H30	0.14	aac3,aadA5,aph3,blaTEM-1,dfrA17,mphA,strA,sul1,sul2	blaCTX-M-14	blaCTX-M-14	NA	intI1,IS26,qacE△1,sul1	NP	NP	sitA,sitB,sitC,sitD	shuA,shuT
2	ESC_JB8354AA	Human	China	2012	A	2102		O50/O2:H30	0.14	aac3,aadA5,aph3,blaTEM-1,dfrA17,mphA,strA,sul1,sul2	blaCTX-M-14	blaCTX-M-14	NA	intI1,IS26,qacE△1,sul1	NP	NP	sitA,sitB,sitC,sitD	shuA,shuT
3	ESC_GB6113AA	Human	Singapore	2017	A	2119		O50/O2:H30	0.14	aac3,aadA5,aph3,blaTEM-1,dfrA17,mphA,strA,sul1,sul2	blaCTX-M-14	blaCTX-M-14	NA	intI1,IS26,qacE△1,sul1	IncY	NP	sitA,sitB,sitC,sitD	shuA,shuT
4	ESC_FB8162AA	Human	China	2017	A	2112		O50/O2:H30	0.14	aac3,aadA5,aph3,blaTEM-1,dfrA17,mphA,strA,sul1,sul2	blaCTX-M-14	blaCTX-M-14	NA	intI1,IS26,qacE△1,sul1	NP	NP	sitA,sitB,sitC,sitD	shuA,shuT
5	ESC_FB7540AA	Human	China	2018	A	2115		O50/O2:H30	0.14	aac3,aadA5,aph3,blaTEM-1,dfrA17,mphA,strA,sul1,sul2	blaCTX-M-14	blaCTX-M-14	NA	intI1,IS26,qacE△1,sul1	NP	NP	sitA,sitB,sitC,sitD	shuA,shuT
6	ESC_FB9534AA	Human	New Zealand	2016	A	2145		O50/O2:H30	0.14	aac3,aadA5,aph3,dfrA17,mphA,strA,sul1	blaCTX-M-14	blaCTX-M-14	NA	intI1,IS26,qacE△1,sul1	NP	NP	sitA,sitB,sitC,sitD	shuA,shuT
7	ESC_TA1982AA	Human	N/A	2017	A	2127		O50/O2:H30	0.26	aac3,aadA5,dfrA17,mphA,sul1	blaCTX-M-14	blaCTX-M-14	NA	intI1,IS26,qacE△1,sul1	Col156,IncFIB,IncFII	F51:A-:B10	sitA,sitB,sitC,sitD	shuA,shuT	cjrABC-senB, Fe-transporter operon, colE1
8	ESC_FB5965AA	Invertebrates	China	2018	A	2117		O50/O2:H30	0.14	aac3,aadA5,blaTEM-1,dfrA17,mphA,sul1	blaCTX-M-14	blaCTX-M-14	NA	intI1,IS26,qacE△1,sul1	NP	NP	sitA,sitB,sitC,sitD	shuA,shuT
9	ESC_FB3823AA	Human	China	2018	A	2119		O50/O2:H30	0.14	aac3,aadA5,blaTEM-1,dfrA17,mphA,sul1	blaCTX-M-14	blaCTX-M-14	NA	intI1,IS26,qacE△1,sul1	NP	NP	sitA,sitB,sitC,sitD	shuA,shuT
10	ESC_FB5941AA	Human	China	2018	A	2120		O50/O2:H30	0.26	aac3,aadA5,blaTEM-1,dfrA17,mphA,sul1	blaCTX-M-14	blaCTX-M-14	NA	intI1,qacE△1,sul1	IncFIB,IncI1(Gamma),IncX4	F35:A-:B28	sitA,sitB,sitC,sitD	shuA,shuT
11	CE1882	Bird	Australia	2012	A	2108		O50/O2:H30	0.14	aac3,aadA5,aph3,blaTEM-1,dfrA17,mphA,strA,sul1,sul2	blaCTX-M-14	blaCTX-M-14	NA	intI1,IS26,qacE△1,sul1	NP	NP	sitA,sitB,sitC,sitD	shuA,shuT
12	ESC_FB9492AA	Human	New Zealand	2016	A	2119		O50/O2:H30	0.14	aac3,aadA5,aph3,blaTEM-1,dfrA17,mphA,strA,sul1,sul2	blaCTX-M-14	blaCTX-M-14	NA	intI1,qacE△1,sul1	NP	NP	sitA,sitB,sitC,sitD	shuA,shuT
13	ESC_KA8877AA	Human	United States	2016	A	2114		O50/O2:H30	0.16	aac3,aadA5,aph3,blaTEM-1,catA1,dfrA17,mphA,strA,sul1,sul2,tetD	blaCTX-M-14	blaCTX-M-14	NA	intI1,qacE△1,sul1	IncFII	F35:A-:B-	sitA,sitB,sitC,sitD	shuA,
14	ESC_FB8158AA	Human	China	2017	A	2111		O50/O2:H30	0.2	aph3,floR,strA,sul2,tetA	blaCTX-M-14	blaCTX-M-14	NA	IS26	IncI1(Gamma),pO111_1	NP	sitA,sitB,sitC,sitD	shuA,shuT
15	ESC_FB5875AA	Human	China	2018	A	2122		O50/O2:H30	0.26	aac3,aadA5,blaTEM-1,dfrA17,mphA,sul1	blaCTX-M-14	blaCTX-M-14	NA	intI1,IS26,qacE△1,sul1	IncFIB,IncFII	F44:A-:B28	ND	shuA,shuT
16	ESC_WA5610AA	Human	Singapore	2012	A	2103		H30	0.14	aac3,aadA5,aph3,blaTEM-1,dfrA17,mphA,strA,sul1,sul2	blaCTX-M-14	blaCTX-M-14	NA	intI1,qacE△1,sul1	Col(KPHS6)	NP	sitA,sitB,sitC,sitD	shuA,shuT
17	ESC_GB4309AA	Water/River	Sweden	2013	A	2117		O50/O2:H30	0.14	blaTEM-1	blaCTX-M-14	blaCTX-M-14	NA	IS26	NP	NP	sitA,sitB,sitC,sitD	shuA,shuT
18	ESC_GB5427AA	Human	N/A	N/A	A	2113		O50/O2:H30	0.14	aac3,aadA5,blaTEM-1,dfrA17,mphA,sul1	blaCTX-M-14	blaCTX-M-14	NA	intI1,IS26,qacE△1,sul1	NP	NP	iss,sitA,sitB,sitC,sitD	shuA,shuT
19	ESC_YA1641AA	Air	Switzerland	2014	A	2135		O50/O2:H30	0.16	aadA5,blaTEM-1,dfrA17,sul1	blaCTX-M-14	blaCTX-M-14	NA	intI1△,IS26,qacE△1,sul1	IncFII,IncFIC	F35:A-:B-	iss	shuA,shuT
20	ESC_GB9473AA	Human	Singapore	2017	A	2135		O50/O2	0.14	aadA5,aph3,blaTEM-1,catA1,dfrA17,mphA,strA,sul1,sul2,tetD	blaCTX-M-14	blaCTX-M-14	NA	intI1,qacE△1,sul1	IncFIC	NP	iss	shuA,shuT
21	ESC_RA8234AA	Human	United States	2015	A	2149		O50/O2:H30	0.16	aac3,aadA5,aph3,blaTEM-1,dfrA17,mphA,strA,sul1,sul2	blaCTX-M-14	blaCTX-M-14	NA	intI1,qacE△1,sul1	IncFII,IncFIC	F35:A-:B-	ND	shuA,shuT
22	ESC_GB5443AA	Human	N/A	N/A	A	2161		O50/O2	0.14	aac3,aadA5,aph3,blaTEM-1,dfrA17,mphA,strA,sul1,sul2	blaCTX-M-14	blaCTX-M-14	NA	intI1,qacE△1,sul1	IncFIC	NP	ND	shuA,shuT
23	ESC_IA9945AA	Human	Netherlands	N/A	A	2116		O50/O2:H30	0.14	aac3,aadA5,aph3,blaTEM-1,catA1,dfrA17,mphA,strA,sul1,sul2,tetD	blaCTX-M-14	blaCTX-M-14	NA	intI1,qacE△1,sul1	NP	NP	iss	shuA,shuT
24	ESC_IA9947AA	Human	Netherlands	N/A	A	2116		O50/O2:H30	0.14	aac3,aadA5,aph3,blaTEM-1,catA1,dfrA17,mphA,strA,sul1,sul2,tetD	blaCTX-M-14	blaCTX-M-14	NA	intI1,qacE△1,sul1	NP	NP	iss	shuA,shuT
25	ESC_GB9372AA	Human	Singapore	2017	A	2129		O50/O2:H30	0.14	aac3,aadA5,aph3,blaTEM-1,dfrA17,mphA,strA,sul1,sul2	blaCTX-M-14	blaCTX-M-14	NA	intI1,qacE△1,sul1	NP	NP	iss,sitA,sitB,sitC,sitD	shuA,shuT
26	ESC_GB5358AA	Water/River	N/A	2013	A	2141		H30	0.14	aph3,blaTEM-1,catA1,strA,sul2,tetD	blaCTX-M-14	blaCTX-M-14	NA	NP	NP	NP	iss,sitA,sitB,sitC,sitD	shuA,shuT
27	ESC_FB3389AA	Human	China	2017	A	2126		O50/O2:H30	0.2	aac3,aadA5,aph3,blaTEM-1,dfrA17,floR,mphA,strA,sul1,sul2,tetA	blaCTX-M-14	blaCTX-M-14	NA	intI1,IS26,qacE△1,sul1	IncI1(Gamma)	NP	iss,sitA,sitB,sitC,sitD	shuA,shuT
28	ESC_JB8353AA	Human	China	2018	A	2110		O50/O2:H30	0.14	aac3,aadA5,aph3,blaTEM-1,dfrA17,mphA,strA,sul1,sul2	NA	NP	NA	intI1,qacE△1,sul1	NP	NP	ND	shuA,shuT
29	HOS72	Human	Australia	2007	A	2103		O50/O2:H30	0.26	aac3,aadA5,aph3,blaTEM-1,dfrA17,mphA,strA,sul1,sul2	blaCTX-M-14	blaCTX-M-14	NA	intI1,qacE△1,sul1	IncFII,pO111_1	F2:A-:B-	iss,sitA,sitB,sitC,sitD	shuA,shuT
30	HOS46	Human	Australia	2006	A	2125		O50/O2:H30	0.26	aac3,aadA5,aph3,blaTEM-1,dfrA17,mphA,strA,sul1,sul2	blaCTX-M-14	blaCTX-M-14	NA	intI1,qacE△1,sul1	IncFII,pO111_1	F2:A-:B-	iss,sitA,sitB,sitC,sitD	shuA,shuT
31	HOS16	Human	Australia	2007	A	2122		O50/O2:H30	0.26	aac3,aadA5,aph3,blaTEM-1,dfrA17,mphA,strA,sul1,sul2	blaCTX-M-14	blaCTX-M-14	NA	intI1,qacE△1,sul1	IncFII,pO111_1	F2:A-:B-	iss	shuA,shuT
32	ESC_GB3938AA	Human	Canada	2014	A	2107		O50/O2:H30	0.12	aac3,aadA5,blaTEM-1,dfrA17,mphA,sul1	blaCTX-M-14	blaCTX-M-14	NA	intI1,IS26,qacE△1,sul1	NP	NP	iss,sitA,sitB,sitC,sitD	shuA,shuT
33	ESC_FB3736AA	Human	Australia	2017	A	2108		O50/O2:H30	0.1	aac3,aadA5,blaTEM-1,dfrA17,mphA,sul1	blaCTX-M-14	blaCTX-M-14	NA	intI1△,IS26,qacE△1,sul1	NP	NP	iss,sitA,sitB,sitC,sitD	shuA,shuT
34	ESC_FB8168AA	Human	China	2017	A	2118		O50/O2:H30	0.14	aac3,aadA2,aadA3,aadA5,aadA8,blaTEM-1,dfrA12,dfrA17,mphA,sul1	blaCTX-M-14	blaCTX-M-14	NA	intI1,qacE△1,sul1	IncFIB,IncFII	F2:A-:B52	iss,iucA,iucB,iucC,iucD,iutA,sitA,sitB,sitC,sitD	shuA,shuT
35	ESC_FB3832AA	Human	China	2018	A	2122		O50/O2:H30	0.14	aac3,aadA2,aadA3,aadA5,aadA8,blaTEM-1,dfrA12,dfrA17,mphA,sul1	blaCTX-M-14	blaCTX-M-14	NA	intI1,qacE△1,sul1	IncFIB,IncFII	F2:A-:B52	iss,iucA,iucB,iucC,iucD,iutA,sitA,sitB,sitC,sitD	shuA,shuT
36	ESC_FB3843AA	Human	China	2017	A	2117		O50/O2:H30	0.14	aadA5,dfrA17,mphA,sul1	blaCTX-M-15	blaCTX-M-15	NA	intI1,IS26,qacE△1,sul1	NP	NP	iss	shuA,shuT
37	ESC_JA0647AA	Human	Netherlands	N/A	A	2115		O50/O2:H30	0.14	aadA5,dfrA17,mphA,sul1	blaCTX-M-15	blaCTX-M-15	NA	intI1,IS26,qacE△1,sul1	IncI1(Gamma),IncX3	NP	iss	shuA,shuT
38	ESC_TA7238AA	Human	Australia	2017	A	2115		O2:H30	0.14	aac3,aadA5,dfrA17,mphA,sul1	blaCTX-M-15	blaCTX-M-15	NA	intI1,IS26,qacE△1,sul1	NP	NP	iss	shuA,shuT
39	ESC_FB7980AA	Human	China	2017	A	2121		O50/O2:H30	0.14	aac3,aadA5,dfrA17,mphA,sul1	blaCTX-M-15	blaCTX-M-15	NA	intI1,IS26,qacE△1,sul1	NP	NP	iss	shuA,shuT
40	ESC_MA2345AA	Water	Japan	2015	A	2122		H30	0.14	aadA5,dfrA17,mphA,sul1	blaCTX-M-15	blaCTX-M-15	NA	intI1,IS26,qacE△1,sul1	NP	NP	iss	shuA,shuT
41	ESC_FB5860AA	Human	China	2018	A	2121		O50/O2:H30	0.14	aac3,aadA5,dfrA17,mphA,sul1	blaCTX-M-15	blaCTX-M-15	NA	intI1,IS26,qacE△1,sul1	NP	NP	iss	shuA,shuT
42	ESC_FB6223AA	Human	China	2017	A	2123		O50/O2:H30	0.14	aac3,aadA5,dfrA17,mphA,sul1	blaCTX-M-15	blaCTX-M-15	NA	intI1,IS26,qacE△1,sul1	NP	NP	iss	shuA,shuT
43	ESC_FB5837AA	Human	China	2017	A	2125		O50/O2:H30	0.14	aac3,aadA5,dfrA17,mphA,sul1	blaCTX-M-15	blaCTX-M-15	NA	intI1,IS26,qacE△1,sul1	NP	NP	iss	shuA,shuT
44	ESC_FB5786AA	Human	China	2018	A	2126		O50/O2:H30	0.14	aac3,aadA5,dfrA17,mphA,sul1	blaCTX-M-15	blaCTX-M-15	NA	intI1,IS26,qacE△1,sul1	NP	NP	iss	shuA,shuT
45	ESC_QA5205AA	Human	Japan	2004	A	2047		O4:H30	0.26	aph3,blaTEM-1,strA,sul2	NA	NP	NA	NP	IncFIA,IncFIB,IncFIC	C4:A6:B26	iss,iucA,iucB,iucC,iucD,iutA,sitA,sitB,sitC,sitD	shuA,shuT
46	ESC_WA1917AA	Human	Sri Lanka	2017	A	2145		O86:H30	0.18	aadA1,aadA21,aph3,dfrA1,mphA,strA,sul2	blaCTX-M-15	blaCTX-M-15,blaCTX-M-15-linked-ISEcp1	NA	IS26	IncFIB,IncFII	F1:A-:B33	iss	aap,aggR,shuA,shuT
47	ESC_GB5509AA	Human	N/A	N/A	A	2148		O86:H30	0.18	aadA1,aadA21,dfrA1,mphA	blaCTX-M-15	blaCTX-M-15,blaCTX-M-15-linked-ISEcp1	NA	IS26	IncFIB,IncFII	F1:A-:B33	iss	aap,aggR,shuA,shuT
48	ESC_KA2189AA	Human	United Kingdom	2016	A	2665		O11:H30	0.24	aac6,aadA1,aadA21,aph3,dfrA1,mphA,strA,sul2	blaCTX-M-15	blaCTX-M-15,blaCTX-M-15-linked-ISEcp1	blaOXA-1	NP	IncFIB,IncFII	F1:A-:B33	iucB,iucC,iucD	aap,aggR,shuA,shuT
49	ESC_FB3641AA	Human	Australia	2017	A	2457		H30	0.14	aadA5,dfrA17,mphA,sul1	blaCTX-M-15	blaCTX-M-15	NA	intI1,qacE△1,sul1	NP	NP	iss,sitA,sitB,sitC,sitD	shuA,
50	ESC_GA9437AA	Human	United Kingdom	2016	A	2602		O25:H30	0.18	aadA1,aadA21,aph3,dfrA1,strA,sul2	blaCTX-M-15	blaCTX-M-15,blaCTX-M-15-linked-ISEcp1	NA	IS26	IncFIB,IncFII	F1:A-:B33	iss	aap,aggR,astA,shuA,shuT
51	ESC_WA5589AA	Human	Australia	2014	A	2518		O25:H30	0.14	aadA2,aadA3,aadA8,aph3,blaBIL,blaCMY,blaLAT_1,blaTEM-1,dfrA12,mphA,strA,sul1,sul2	NA	NP	NA	intI1,IS26,qacE△1,sul1	IncFIA,IncFIC,IncI1(Gamma)	C4:A-:B-	col1a-operon,iss,sitA,sitB,sitC,sitD	shuA,shuT
52	ESC_WA2586AA	Human	Singapore	2014	A	2527		O25:H30	0.28	aadA2,aadA3,aadA8,blaKPC,dfrA12,mphA,sul1	NA	NP	NA	intI1,IS26,qacE△1,sul1	IncFIB,IncFIC	C4:A-:B10	iss,iucA,iucB,iucC,iucD,iutA,sitA,sitB,sitC,sitD	shuA,shuT
53	ESC_BB9852AA	Human	Gambia	2009	A	3108		O99:H33	0.16	aadA1,aadA21,aph3,blaTEM-1,dfrA1,strA,sul2,tetD	NA	NP	NA	IS26	IncFIB,IncFII	F1:A-:B23	iss,sitA,sitB,sitC,sitD	aap,aggR,shuA,shuT
54	ESC_VA4862AA	Human	United Kingdom	2018	A	2473		O99:H33	0.16	aadA1,aadA21,aph3,dfrA1,strA,sul2	NA	NP	NA	IS26	IncFIB,IncFII	F1:A-:B33	iss,sitA,sitB,sitC,sitD	aap,aggR,shuA,shuT
55	ESC_XA7363AA	Human	Norway	2014	A	2474		O99:H33	0.18	aadA1,aadA21,aph3,dfrA1,strA,sul2	blaCTX-M-15	blaCTX-M-15,blaCTX-M-15-linked-ISEcp1	NA	NP	IncFIB,IncFII	F1:A-:B33	iss,sitA,sitB,sitC,sitD	aap,aggR,shuA,shuT
56	ESC_GB8744AA	Human	N/A	N/A	A	2512		O99:H33	0.16	aadA1,aadA21,dfrA1	blaCTX-M-15	blaCTX-M-15,blaCTX-M-15-linked-ISEcp1	NA	IS26	NP	NP	iss	shuA,shuT
57	ESC_JB5547AA	Feline	Egypt	2016	A	2421		O3:H30	0.14	aadA1,aadA21,aph3,blaTEM-1,catA1,dfrA1,strA,sul2,tetD	blaCTX-M-15	blaCTX-M-15,blaCTX-M-15-linked-ISEcp1	NA	NP	IncFIB,IncFII	F1:A-:B23	iss	aap,aggR,shuA,shuT
58	ESC_FB0811AA	Human	China	2017	A	2466		O51:H40	0.16	aac3,aadA5,aph3,blaTEM-1,dfrA17,mphA,strA,sul1,sul2	blaCTX-M-14	blaCTX-M-14	NA	intI1,qacE△1,sul1	IncFIC,IncFII	F35:A-:B-	iss,sitA,sitB,sitC,sitD	shuA,shuT
59	ESC_FB9540AA	Human	New Zealand	2016	A	2461		O51:H40	0.14	aac3,aadA5,aph3,blaTEM-1,dfrA17,mphA,strA,sul1,sul2	blaCTX-M-14	blaCTX-M-14	NA	intI1,qacE△1,sul1	IncFIC	NP	iss,sitA,sitB,sitC,sitD	shuA,shuT
60	ESC_GB7081AA	Human	Niger	2012	A	2361		O3:H30	0.18	aac3,aac6,aadA1,aadA21,aph3,catA1,catB4,dfrA1,strA,sul2,tetA,tetD	blaCTX-M-15	blaCTX-M-15,blaCTX-M-15-linked-ISEcp1	blaOXA-1	IS26	IncFIB,IncFII	F1:A-:B33	iss	aap,aggR,shuA,shuT
61	ESC_SA1570AA	Human	United Kingdom	2016	A	3212		O10:H30	0.1	aadA1,aadA21,blaDHA-1,blaMOR,blaTEM-1,catA1,dfrA1,dfrA17,mphA,sul1,tetD	blaCTX-M-14	NP	NA	IS26, sul1	IncFIB,IncFII,IncY	F1:A-:B23	iss,ompT	aap,aggR,shuA,shuT
62	ESC_GA9223AA	Human	United Kingdom	2016	A	3616		O3:H30	0.22	aac6,aadA1,aadA21,tetA	blaCTX-M-15	blaCTX-M-15,blaCTX-M-15-linked-ISEcp1	blaOXA-1	IS26	IncFIB,IncFII,IncFII,IncFII,IncFII	F1:A-:B33	iucB,iucC,iucD,ompT	aap,aggR,shuA,shuT
63	ESC_CB2390AA	Human	France	2016	A	3456		O3	0.22	aac6,aadA1,aadA21,tetA	blaCTX-M-15	blaCTX-M-15,blaCTX-M-15-linked-ISEcp1	blaOXA-1	IS26	IncFIB,IncFII,IncX4	F1:A-:B33	iucB,iucC,iucD	aap,aggR,shuA,shuT
64	ESC_FB7918AA	Human	Canada	2014	A	2918		O45:H30	0.14	aac3,aadA5,dfrA17,mphA,sul1	blaCTX-M-15	blaCTX-M-15	NA	intI1,IS26,qacE△1,sul1	NP	NP	iss,sitA,sitB,sitC,sitD	shuA,shuT
65	ESC_GB3513AA	Human	United Kingdom	2019	A	2282		O125ab:H30	0.16	aac3,aac6,aadA1,aadA21,aph3,blaDHA-1,blaMOR,dfrA1,dfrA17,mphA,strA,sul1,sul2,tetA	blaCTX-M-15	blaCTX-M-15,blaCTX-M-15-linked-ISEcp1	blaOXA-1	IS26, sul1	IncFIB,IncFII,IncI2(Delta)	F1:A-:B33	iss	aap,aggR,shuA,shuT
66	ESC_FB6522AA	Human	Canada	2012	A	2775		O60:H30	0.14	aac3,aac6,aadA1,aadA21,aph3,catA1,catB4,dfrA1,strA,sul2,tetA,tetD	blaCTX-M-15	blaCTX-M-15,blaCTX-M-15-linked-ISEcp1	blaOXA-1	NP	IncFIB,IncFII	F1:A-:B33	iss,sitA,sitB,sitC,sitD	aap,aggR,shuA,shuT
67	ESC_GB3347AA	Human	N/A	2017	A	3682		O60:H30	0.12	aadA1,aadA21,aph3,dfrA1,strA,sul2	blaCTX-M-15	blaCTX-M-15,blaCTX-M-15-linked-ISEcp1	NA	NP	Col(MG828),IncFIB,IncFII	F1:A-:B23	iss	aap,aggR,shuA,shuT
68	ESC_OA1015AA	Human	Nepal	2013	A	3669		O60:H30	0.16	aac3,aac6,aadA1,aadA21,aph3,ARR,blaNDM-1,cmlA1,dfrA1,dfrA23,mphE,msrE,rmtC,strA,sul1,sul2,tetA,tetC	blaCTX-M-15	blaCTX-M-15	blaOXA-1	intI1,sul1	IncFIB,IncFII,IncHI2,IncHI2A,IncY	F1:A-:B23	iss	aap,aggR,shuA,shuT
69	ESC_OA1109AA	Human	Nepal	2013	A	3669		O60:H30	0.16	aac3,aac6,aadA1,aadA21,aph3,ARR,blaNDM-1,cmlA1,dfrA1,dfrA23,mphE,msrE,rmtC,strA,sul1,sul2,tetA,tetC	blaCTX-M-15	blaCTX-M-15	blaOXA-1	intI1,sul1	IncFIB,IncFII,IncHI2,IncHI2A,IncY	F1:A-:B23	iss	aap,aggR,shuA,shuT
70	ESC_OA1038AA	Human	Nepal	2013	A	3674		O60:H30	0.14	aac3,aac6,aadA1,aadA21,aph3,ARR,catA1,catB4,cmlA1,dfrA1,dfrA23,mphE,msrE,strA,sul2,tetA,tetC,tetD	blaCTX-M-15	blaCTX-M-15	blaOXA-1	intI1,qacE△1,	IncFIB,IncFII,IncHI2,IncHI2A	F1:A-:B23	iss	aap,shuA,shuT
71	ESC_OA1718AA	Human	Nepal	2013	A	3667		O60:H30	0.16	aac3,aac6,aadA1,aadA21,aph3,ARR,blaNDM-1,catA1,catB4,cmlA1,dfrA1,dfrA23,mphE,msrE,rmtC,strA,sul1,sul2,tetA,tetD	blaCTX-M-15	blaCTX-M-15	blaOXA-1	intI1,sul1	IncFIB,IncFII,IncHI2,IncHI2A,IncI2(Delta)	F59:A-:B23	iss	aap,aggR,shuA,shuT
72	ESC_JA4050AA	Human	United Kingdom	2016	A	2590		O99:H30	0.2	aac3,aadA1,aadA21,aph3,blaTEM-1,catA1,dfrA1,strA,sul2,tetD	blaCTX-M-15	blaCTX-M-15,blaCTX-M-15-linked-ISEcp1	NA	NP	IncFIB,IncFII	F1:A-:B33	iss,iucB,iucC,iucD	aap,aggR,shuA,shuT
73	ESC_HB7177AA	Human	United States	2018	A	2600		O99:H30	0.18	aac3,aadA1,aadA21,dfrA1,sul2	blaCTX-M-15	blaCTX-M-15,blaCTX-M-15-linked-ISEcp1	NA	NP	IncFIB,IncFII,IncI2,IncI2(Delta),IncX4	F1:A-:B33	iss,iucB,iucC,iucD	aap,aggR,shuA,shuT
74	ESC_HB7183AA	Human	United States	2018	A	2600		O99:H30	0.18	aac3,aadA1,aadA21,dfrA1,sul2	blaCTX-M-15	blaCTX-M-15,blaCTX-M-15-linked-ISEcp1	NA	IS26	IncFIB,IncFII,IncI2,IncI2(Delta),IncX4	F1:A-:B33	iss,iucB,iucC,iucD	aap,aggR,shuA,shuT
75	ESC_GB7082AA	Human	Niger	2012	A	2597		O99:H30	0.18	aadA1,aadA21,aph3,blaTEM-1,catA1,dfrA1,strA,sul2,tetD	blaCTX-M-15	blaCTX-M-15,blaCTX-M-15-linked-ISEcp1	NA	IS26	IncFIB,IncFII	F1:A-:B33	iucB,iucC,iucD	aap,aggR,shuA,shuT
76	ESC_VA6630AA	Human	Sweden	2008	A	2585		O99:H30	0.18	aac3,aadA1,aadA21,aph3,blaTEM-1,catA1,dfrA1,strA,sul2,tetD	blaCTX-M-15	blaCTX-M-15,blaCTX-M-15-linked-ISEcp1	NA	IS26	IncFIB,IncFII	F1:A-:B33	iss,iucB,iucC,iucD	aap,aggR,shuA,shuT
77	ESC_GB3406AA	Human	N/A	2017	A	2587		O99:H30	0.18	aac3,aadA1,aadA21,aph3,dfrA1,strA,sul2	blaCTX-M-15	blaCTX-M-15,blaCTX-M-15-linked-ISEcp1	NA	NP	IncFIB,IncFII	F1:A-:B33	iucB,iucC,iucD,ompT	aap,aggR,shuA,shuT
78	ESC_GB4282AA	Water/River	N/A	2013	A	2973		O99:H30	0.18	aadA1,aadA21,dfrA1	blaCTX-M-15	blaCTX-M-15,blaCTX-M-15-linked-ISEcp1	NA	IS26	IncFIB,IncFII	F1:A-:B33	iss,iucB,iucC,iucD	aap,aggR,shuA,shuT
79	ESC_GB4301AA	Water/River	Sweden	2013	A	3336		O99:H30	0.1	aadA1,aadA21,dfrA1	blaCTX-M-14, blaCTX-M-3	IS1	NA	NP	IncFIB,IncFII,IncI1(Gamma)	F1:A-:B33	iss,iucB,iucC,iucD	aap,aggR,shuA,shuT
80	ESC_GB4289AA	Human	Sweden	2013	A	3337		O99:H30	0.12	aadA1,aadA21,dfrA1	blaCTX-M-14, blaCTX-M-3	IS1	NA	NP	IncFIB,IncFII,IncI1(Gamma)	F1:A-:B33	iss,iucB,iucC,iucD	aap,aggR,shuA,shuT
81	ESC_GB4290AA	Human	Sweden	2013	A	3337		O99:H30	0.12	aadA1,aadA21,dfrA1	blaCTX-M-14	IS1	NA	NP	IncFIB,IncFII	F1:A-:B33	iss,iucB,iucC,iucD	aap,aggR,shuA,shuT
82	ESC_GB8583AA	Human	N/A	N/A	A	2110		H30	0.14	aadA1,aadA21,aph3,blaTEM-1,catA1,dfrA1,strA,sul2,tetD	blaCTX-M-15	blaCTX-M-15	NA	IS26	NP	NP	iss	shuA,shuT
83	ESC_RA6447AA	Human	France	2014	A	2133		H30	0.18	aadA1,aadA21,aph3,dfrA1,strA,sul2	blaCTX-M-15	blaCTX-M-15	NA	NP	NP	NP	sitA,sitB,sitC,sitD	aap,shuA,shuT
84	ESC_RA0203AA	Human	Sweden	2015	A	2096		H30	0.16	aac3,aadA1,aadA21,aph3,dfrA1,strA,sul2	blaCTX-M-15	blaCTX-M-15,blaCTX-M-15-linked-ISEcp1	NA	IS26	IncFIB,IncFII	F1:A-:B33	iss	aap,aggR,shuA,shuT
85	ESC_BB9788AA	Human	Gambia	2010	A	2095		H30	0.16	aadA1,aadA21,aph3,dfrA1,strA,sul2	NA	NP	NA	IS26	IncFIB,IncFII	F1:A-:B33	iss,iucB,iucC,iucD	aap,aggR,shuA,shuT
86	ESC_JA0132AA	Human	Netherlands	N/A	A	2103		H30	0.18	aadA1,aadA21,aph3,blaTEM-1,dfrA1,strA,sul2,tetD	blaCTX-M-14	NP	NA	IS26	IncFII	F30:A-:B-	iss,sitA,sitB,sitC,sitD	shuA,shuT
87	ESC_JA0077AA	Human	Netherlands	N/A	A	2103		H30	0.18	aadA1,aadA21,aph3,blaTEM-1,dfrA1,strA,sul2,tetD	blaCTX-M-14	NP	NA	IS26	IncFII	F30:A-:B-	iss,sitA,sitB,sitC,sitD	shuA,shuT
88	ESC_JA0688AA	Human	Netherlands	N/A	A	2103		H30	0.18	aadA1,aadA21,aph3,blaTEM-1,dfrA1,strA,sul2,tetD	blaCTX-M-14	NP	NA	IS26	IncFII	F30:A-:B-	iss,sitA,sitB,sitC,sitD	shuA,shuT
89	ESC_JA0507AA	Human	Netherlands	N/A	A	2097		H30	0.18	aadA1,aadA21,aph3,blaTEM-1,catA1,dfrA1,strA,sul2,tetD	blaCTX-M-14	NP	NA	IS26	IncFII	F30:A-:B-	iss,sitA,sitB,sitC,sitD	shuA,shuT
90	ESC_JA0503AA	Human	Netherlands	N/A	A	2097		H30	0.18	aadA1,aadA21,aph3,blaTEM-1,catA1,dfrA1,strA,sul2,tetD	blaCTX-M-14	NP	NA	IS26	IncFII	F30:A-:B-	iss,sitA,sitB,sitC,sitD	shuA,shuT
91	ESC_JA0259AA	Human	Netherlands	N/A	A	2096		H30	0.18	aadA1,aadA21,aph3,blaTEM-1,catA1,dfrA1,strA,sul2,tetD	blaCTX-M-14	NP	NA	IS26	IncFII	F30:A-:B-	iss,sitA,sitB,sitC,sitD	shuA,shuT
92	ESC_IA9940AA	Human	Netherlands	N/A	A	2096		H30	0.18	aadA1,aadA21,aph3,blaTEM-1,catA1,dfrA1,strA,sul2,tetD	blaCTX-M-14	NP	NA	IS26	IncFII	F30:A-:B-	iss,sitA,sitB,sitC,sitD	shuA,shuT
93	ESC_RA0201AA	Human	Sweden	2015	A	2335		H30	0.46	aadA1,aadA21,blaTEM-1,catA1,dfrA1	blaCTX-M-14	NP	NA	NP	ColpVC,IncFIB,IncFII,IncI2,IncI2(Delta)	F1:A-:B42	iss,iucB,iucC,iucDsitA,sitB,sitC,sitD	aggR,shuA,shuT
94	ESC_FA7206AA	Human	Tanzania	2009	A	2511		H2	0.48	aadA1,aadA21,aph3,blaTEM-1,catA1,dfrA1,strA,sul2,tetD	NA	NP	NA	IS26	ColpVC,IncFIB,IncFII	F1:A-:B33	iss,iucB,iucC,iucDsitA,sitB,sitC,sitD	aap,aggR,shuA,shuT
95	ESC_BA4494AA	Human	Tanzania	2009	A	2511		H2	0.48	aadA1,aadA21,aph3,blaTEM-1,catA1,dfrA1,strA,sul2,tetD	NA	NP	NA	IS26	IncFIB,IncFII	F1:A-:B33	iss,iucB,iucC,iucDsitA,sitB,sitC,sitD	aap,aggR,shuA,shuT
96	ESC_KA5432AA	Human	United Kingdom	2016	A	2377		H30	0.48	aac3,aph3,blaTEM-1,dfrA5,strA,sul2,tetB	blaCTX-M-15	blaCTX-M-15	NA	IS26	NP	NP	iucB,iucC,iucDsitA,sitB,sitC,sitD	aggR,shuA,shuT
97	ESC_FB3532AA	Human	Canada	2008	A	2378		H30	0.46	aph3,blaTEM-1,strA,sul2,tetB	blaCTX-M-15	blaCTX-M-15,blaCTX-M-15-linked-ISEcp1	NA	IS26	IncFIB,IncFII	F1:A-:B33	iucB,iucC,iucDsitA,sitB,sitC,sitD	aggR,shuA,shuT
98	ESC_BB9835AA	Human	Gambia	2010	A	2513		O86:H30	0.14	aadA1,aadA21,aph3,blaTEM-1,catA1,dfrA1,strA,sul2,tetD	NA	NP	NA	NP	IncFIB,IncFII	F1:A-:B23	iss	aap,aggR,shuA,shuT
99	ESC_FA6825AA	Camelid	Mali	2009	A	2520		O86:H30	0.14	aadA1,aadA21,aph3,blaTEM-1,catA1,dfrA1,strA,sul2,tetD	NA	NP	NA	NP	IncFIB,IncFII	F1:A-:B23	iss	aap,aggR,shuA,shuT
100	ESC_GB5371AA	Human	Sweden	2013	A	2921		H5:	0.28	aadA1,aadA21,aph3,dfrA1,mphA,strA,sul1,sul2,tetA	blaCTX-M-15	blaCTX-M-15,IS1	NA	intI1,qacE△1,sul1	IncFIA,IncFIB,IncFIC	C4:A6:B26	iss,iucA,iucB,iucC,iucD,iutA,sitA,sitB,sitC,sitD	shuA,shuT
101	ESC_CA5121AA	Human	Tanzania	2009	A	2273		O86:H5	0.48	aph3,blaTEM-1,catA1,strA,sul2,tetD	NA	NP	NA	NP	IncFIB,IncFII	F1:A-:B33	iss,iucB,iucC,iucDsitA,sitB,sitC,sitD	aap,aggR,shuA,shuT
102	ESC_BA2755AA	Human	Tanzania	2009	A	2272		O86:H5	0.48	aph3,blaTEM-1,catA1,strA,sul2,tetD	NA	NP	NA	NP	IncFIB,IncFII	F1:A-:B33	iss,iucB,iucC,iucDsitA,sitB,sitC,sitD	aap,aggR,shuA,shuT
103	ESC_SA2783AA	Human	United Kingdom	2018	A	2252		H30	0.48	aadA1,aadA21,aph3,dfrA1,strA	NA	NP	NA	IS26	IncFIB,IncFII	F1:A-:B33	iss,iucB,iucC,iucDsitA,sitB,sitC,sitD	aap,aggR,shuA,shuT
104	ESC_TA7133AA	Human	Saudi Arabia	2017	A	2308		H30	0.46	aadA1,aadA21,blaTEM-1,dfrA1,tetD	blaCTX-M-14	NP	NA	IS26	NP	NP	iss,iucB,iucC,iucDsitA,sitB,sitC,sitD	shuA,shuT
105	ESC_RA0397AA	Human	Sweden	2014	A	2313		H30	0.48	aadA1,aadA21,aph3,blaTEM-1,dfrA1,strA,sul2,tetD	blaCTX-M-14	NP	NA	IS26	IncFIB,IncFII,IncX4	F10:A-:B33	iss,iucB,iucC,iucDsitA,sitB,sitC,sitD	aap,aggR,shuA,shuT
106	ESC_IA8068AA	Human	United States	2016	A	2315		H30	0.48	aadA1,aadA21,blaDHA-1,blaMOR,blaTEM-1,dfrA1,mphA,sul1,tetD	blaCTX-M-14	NP	NA	IS26, sul1	IncFIB,IncFII	F1:A-:B33	iss,iucB,iucC,iucDsitA,sitB,sitC,sitD	aap,aggR,shuA,shuT
107	ESC_GB8667AA	Human	N/A	N/A	A	2316		H30	0.48	aadA1,aadA21,aph3,blaTEM-1,dfrA1,strA,sul2,tetD	blaCTX-M-14	NP	NA	IS26	IncFIB,IncFII	F1:A-:B33	iss,iucB,iucC,iucDsitA,sitB,sitC,sitD	aap,aggR,shuA,shuT
108	ESC_JB8593AA	Human	N/A	2019	A	2325		H30	0.48	aadA1,aadA21,blaTEM-1,dfrA1	blaCTX-M-14	IS1,IS1999	blaOXA-244	IS26	IncFIB,IncFII	F1:A-:B33	iss,iucB,iucC,iucDsitA,sitB,sitC,sitD	aap,shuA,shuT
109	ESC_CB2416AA	Human	France	2016	A	2315		H30	0.52	aadA1,aadA21,aph3,blaTEM-1,catA1,dfrA1,strA,sul2	blaCTX-M-14	NP	NA	IS26	IncFIB,IncFII	F1:A-:B23	iss,iucB,iucC,iucDsitA,sitB,sitC,sitD	aap,aggR,astA,shuA,shuT
110	ESC_GB8770AA	Human	N/A	N/A	A	2324		H30	0.48	aadA1,aadA21,aph3,dfrA1,strA,sul2	blaCTX-M-14	NP	NA	NP	IncFII	F1:A-:B-	iss,iucB,iucC,iucDsitA,sitB,sitC,sitD	aggR,shuA,shuT
111	ESC_IB9029AA	Human	Australia	2018	A	2322		H30	0.44	aadA1,aadA21,aph3,blaTEM-1,catA1,dfrA1,strA,sul2	blaCTX-M-14	NP	NA	IS26	IncI2	NP	iss,iucB,iucC,iucDsitA,sitB,sitC,sitD	aggR,shuA,shuT
112	ESC_RA0404AA	Human	Sweden	2014	A	2317		H30	0.48	aadA1,aadA21,aph3,dfrA1,strA,sul2	blaCTX-M-14	NP	NA	NP	IncFII	F1:A-:B-	iucB,iucC,iucDsitA,sitB,sitC,sitD	aggR,shuA,shuT
113	ESC_RA0394AA	Human	Sweden	2014	A	2312		H30	0.48	aadA1,aadA21,dfrA1	blaCTX-M-14	NP	NA	IS26	NP	NP	iss,iucB,iucC,iucDsitA,sitB,sitC,sitD	aggR,shuA,shuT
114	ESC_GB9200AA	Human	N/A	2012	A	2315		H30	0.48	aph3,blaTEM-1,catA1,dfrA1,dfrA8,mphA,strA,sul2,tetD	blaCTX-M-14	NP	NA	intI1	IncFIB,IncFII	F1:A-:B23	iss,iucB,iucC,iucDsitA,sitB,sitC,sitD	aap,aggR,shuA,shuT
115	ESC_UA1044AA	Human	United Kingdom	2018	A	2327		H30	0.46	aadA1,aadA21,aph3,blaTEM-1,dfrA1,strA,sul2	blaCTX-M-14	NP	NA	IS26	IncFIB,IncFII	F59:A-:B33	iss,iucB,iucC,iucDsitA,sitB,sitC,sitD	aap,aggR,shuA,shuT
116	ESC_GB7106AA	Human	Niger	2012	A	2310		H30	0.48	aadA1,aadA21,aph3,blaTEM-1,catA1,dfrA1,strA,sul2,tetD	blaCTX-M-14	NP	NA	IS26	IncFIB,IncFII	F1:A-:B42	iss,iucB,iucC,iucDsitA,sitB,sitC,sitD	aap,aggR,shuA,shuT
117	ESC_GB7109AA	Human	Niger	2012	A	2311		H30	0.52	aadA1,aadA21,aph3,blaTEM-1,catA1,dfrA1,strA,sul2,tetD	blaCTX-M-14	NP	NA	IS26	IncFIB,IncFII	F1:A-:B33	iss,iucB,iucC,iucDsitA,sitB,sitC,sitD	aap,aggR,shuA,shuT
118	ESC_GB7110AA	Human	Niger	2012	A	2311		H30	0.52	aadA1,aadA21,aph3,blaTEM-1,catA1,dfrA1,strA,sul2,tetD	blaCTX-M-14	NP	NA	IS26	IncFIB,IncFII	F1:A-:B33	iss,iucB,iucC,iucDsitA,sitB,sitC,sitD	aap,aggR,shuA,shuT
119	ESC_CB2352AA	Human	France	2017	A	2316		H30	0.48	aadA1,aadA21,aph3,blaTEM-1,catA1,dfrA1,strA,sul2,tetD	blaCTX-M-14	NP	NA	IS26	IncFIB,IncFII	F1:A-:B33	iss,iucB,iucC,iucDsitA,sitB,sitC,sitD	aap,aggR,shuA,shuT
120	ESC_GB7083AA	Human	Niger	2012	A	2316		H30	0.48	aadA1,aadA21,aph3,blaTEM-1,dfrA1,strA,sul2,tetD	blaCTX-M-14	NP	NA	IS26	IncFIB,IncFII	F1:A-:B33	iss,iucB,iucC,iucDsitA,sitB,sitC,sitD	aap,aggR,shuA,shuT
121	ESC_GB7084AA	Human	Niger	2012	A	2313		H30	0.48	aadA1,aadA21,aph3,blaTEM-1,dfrA1,strA,sul2,tetD	blaCTX-M-14	NP	NA	IS26	IncFIB,IncFII,IncI2	F1:A-:B33	iss,iucB,iucC,iucDsitA,sitB,sitC,sitD	aap,aggR,shuA,shuT
122	ESC_GB7067AA	Human	Niger	2012	A	2308		H30	0.48	aadA1,aadA21,aph3,blaTEM-1,catA1,dfrA1,strA,sul2,tetD	blaCTX-M-14	NP	NA	IS26	IncFIB,IncFII	F1:A-:B33	iss,iucB,iucC,iucDsitA,sitB,sitC,sitD	aap,aggR,shuA,shuT
123	ESC_GB7068AA	Human	Niger	2012	A	2309		H30	0.46	aadA1,aadA21,aph3,blaTEM-1,catA1,dfrA1,strA,sul2,tetD	blaCTX-M-14	NP	NA	IS26	Col(BS512),IncFIB,IncFII	F1:A-:B33	iss,iucB,iucC,iucDsitA,sitB,sitC,sitD	aap,aggR,shuA,shuT
124	ESC_GB7094AA	Human	Niger	2012	A	2309		H30	0.48	aadA1,aadA21,aph3,blaTEM-1,catA1,dfrA1,strA,sul2,tetD	blaCTX-M-14	NP	NA	IS26	IncFIB,IncFII	F1:A-:B33	iss,iucB,iucC,iucDsitA,sitB,sitC,sitD	aap,aggR,shuA,shuT
125	ESC_GB7093AA	Human	Niger	2012	A	2306		H30	0.48	aadA1,aadA21,aph3,blaTEM-1,catA1,dfrA1,strA,sul2,tetD	blaCTX-M-14	NP	NA	IS26	IncFIB,IncFII	F1:A-:B33	iss,iucB,iucC,iucDsitA,sitB,sitC,sitD	aap,aggR,shuA,shuT
126	ESC_HA1948AA	Human	United Kingdom	2014	A	2663		H30	0.18	aph3,strA,sul2	blaCTX-M-15	blaCTX-M-15	NA	IS26	IncFIB,IncFII	F1:A-:B33	iucB,iucC,iucD,iutA,sitA,sitB,sitC,sitD	aap,aggR,shuA,shuT
127	ESC_SA5194AA	Human	United Kingdom	2017	A	2554		H30	0.24	blaTEM-1,sul2,tetB	NA	NP	NA	IS26	NP	NP	iucB,iucC,iucD,iutA,sitA,sitB,sitC,sitD	aggR,shuA,shuT
128	ESC_BB9846AA	Human	Gambia	2010	A	2539		H30	0.2	aph3,blaTEM-1,catA1,strA,sul2,tetD	NA	NP	NA	IS26	IncFIB,IncFII	F1:A-:B23	sitA,sitB,sitC,sitD	aap,aggR,astA,shuA,shuT
129	ESC_BB9741AA	Human	Gambia	2008	A	2537		H30	0.2	aph3,blaTEM-1,catA1,strA,sul2,tetD	NA	NP	NA	IS26	IncFIB,IncFII	F1:A-:B23	iss,iucB,iucC,iucD,iutA,sitA,sitB,sitC,sitD	aap,aggR,astA,shuA,shuT
130	ESC_BB9856AA	Human	Gambia	2009	A	2540		H30	0.2	aph3,blaTEM-1,catA1,strA,sul2,tetD	NA	NP	NA	IS26	IncFIB,IncFII	F1:A-:B23	iucB,iucC,iucD,iutA,sitA,sitB,sitC,sitD	aap,aggR,astA,shuA,shuT
131	ESC_BB9860AA	Human	Gambia	2009	A	2544		H30	0.2	aph3,blaTEM-1,catA1,strA,sul2,tetD	NA	NP	NA	IS26	IncFIB,IncFII	F1:A-:B23	iucB,iucC,iucD,iutA,sitA,sitB,sitC,sitD	aap,aggR,astA,shuA,shuT
132	ESC_CB2287AA	Human	France	2015	A	2718		H30	0.48	aadA1,aadA21,dfrA1	blaCTX-M-14	NP	NA	IS26	IncFIB,IncFII	F1:A-:B23	iss,iucB,iucC,iucDsitA,sitB,sitC,sitD	aap,aggR,astA,shuA,shuT
133	ESC_CB2399AA	Human	France	2016	A	2716		H30	0.48	aadA1,aadA21,dfrA1	blaCTX-M-14	NP	NA	IS26	IncFIB,IncFII	F1:A-:B23	iss,iucB,iucC,iucDsitA,sitB,sitC,sitD	aap,aggR,astA,shuA,shuT
134	ESC_GB3815AA	Human	Canada	2011	A	2715		H30	0.48	aadA1,aadA21,dfrA1	blaCTX-M-14	NP	NA	IS26	IncFIB,IncFII	F1:A-:B23	iss,iucB,iucC,iucDsitA,sitB,sitC,sitD	aap,aggR,astA,shuA,shuT
135	ESC_ZA5975AA	Human	Kenya	2016	A	3403		O25:H4	0.3	aadA1,aadA21,aph3,blaTEM-1,dfrA1,strA,sul1,sul2,tetA	NA	NP	NA	intI1,qacE△1,sul1	IncFIA,IncFIB,IncFIC	C4:A6:B26	iss,iucA,iucB,iucC,iucD,iutA,sitA,sitB,sitC,sitD	shuA,shuT
136	ESC_CA0773AA*	Human	Denmark	2010	A	4048		H30	0.18	aadA1,aadA21,aph3,blaTEM-1,dfrA1,strA,sul1	NA	NP	NA	intI1,IS26,qacE△1,sul1	IncFIA,IncFIB,IncFIC	C4:A6:B26	iss,iucA,iucB,iucC,iucDsitA,sitB,sitC,sitD	shuA,shuT
137	ESC_IA8847AA	Human	Netherlands	N/A	A	4046		H30	0.28	aadA1,aadA21,aph3,blaTEM-1,dfrA1,strA,sul1,sul2,tetA	blaCTX-M-15	blaCTX-M-15,blaCTX-M-15-linked-ISEcp1	NA	intI1,qacE△1,sul1	IncFIA,IncFIB,IncFIC	C4:A6:B26	iss,iucA,iucB,iucC,iucD,iutA,sitA,sitB,sitC,sitD	shuA,shuT
138	ESC_YA7296AA	Human	N/A	N/A	A	4049		H30	0.28	aadA1,aadA21,aph3,blaTEM-1,dfrA1,ermC,strA,sul1,sul2,tetA	NA	NP	NA	intI1,IS26,qacE△1,sul1	IncFIA,IncFIB,IncFIC	C4:A6:B26	iss,iucA,iucB,iucC,iucD,iutA,sitA,sitB,sitC,sitD	shuA,shuT
139	ESC_VA3327AA	Human	Egypt	N/A	A	4055		H30	0.28	aadA1,aadA21,aph3,blaTEM-1,dfrA1,strA,sul1,sul2,tetA	blaCTX-M-15	blaCTX-M-15,blaCTX-M-15-linked-ISEcp1	NA	intI1,IS26,qacE△1,sul1	IncFIA,IncFIB,IncFIC	C4:A6:B26	iss,iucA,iucB,iucC,iucD,iutA,sitA,sitB,sitC,sitD	shuA,shuT
140	ESC_FB9494AA	Human	New Zealand	2016	A	3517		O15:H30	0.12	aph3,blaTEM-1,catA1,strA,sul2,tetD	blaCTX-M-15	blaCTX-M-15,blaCTX-M-15-linked-ISEcp1	NA	IS26	IncY	NP	sitA,sitB,sitC,sitD	shuA,shuT
141	ESC_RA0208AA	Human	Sweden	2015	A	3524		O15:H30	0.16	aac3,aadA5,aph3,blaTEM-1,dfrA17,floR,mphA,strA,sul1,sul2,tetA	blaCTX-M-55	NP	NA	intI1,IS26,qacE△1,sul1	NP	NP	iss,sitA,sitB,sitC,sitD	shuA,shuT
142	ESC_FB9509AA	Human	New Zealand	2016	A	3518		O15:H30	0.18	aac3,aadA5,aph3,blaTEM-1,dfrA17,floR,mphA,strA,sul1,sul2,tetA,tetD	blaCTX-M-55	NP	NA	intI1,IS26,qacE△1,sul1	NP	NP	iss,sitA,sitB,sitC,sitD	shuA,shuT
143	ESC_WA7294AA	N/A	Cambodia	2016	A	3557		H6	0.12	aac3,aadA5,blaTEM-1,catA1,dfrA17,mphA,sul1,tetD	blaCTX-M-14	blaCTX-M-14	NA	intI1,IS26,qacE△1,sul1	NP	NP	iss,sitA,sitB,sitC,sitD	shuA,shuT
144	ESC_WA8282AA	Human	N/A	N/A	A	3562		O45	0.12	aac3,aph3,blaTEM-1,catA1,strA,sul2,tetD	blaCTX-M-14	blaCTX-M-14	NA	IS26	NP	NP	iss,sitA,sitB,sitC,sitD	shuA,shuT
145	CE1577	Bird	Australia	2012	A	3120		O102:H6	0.24	aac3,aadA5,aph3,blaBIL,blaCMY,blaLAT_1,blaTEM-1,dfrA17,mphA,strA,sul1,sul2	blaCTX-M-14	blaCTX-M-14	NA	intI1,IS26,qacE△1,sul1	IncFIB,IncFII	F51:A-:B10	iroB,iroC,iroD,iroE,iroNsitA,sitB,sitC,sitD	shuA,shuT	cjrABC-senB, Fe-transporter operon, colE1
146	ESC_IA9088AA	Human	Netherlands	N/A	A	2927		O102:H6	0.12	aac3,aadA5,blaTEM-1,dfrA17,mphA,sul1	blaCTX-M-14	blaCTX-M-14	NA	intI1,IS26,qacE△1,sul1	NP	NP	iss,sitA,sitB,sitC,sitD	shuA,shuT
147	ESC_GB9629AA	Shellfish	Norway	N/A	A	2929		O102:H6	0.14	aac3,aadA5,aph3,blaTEM-1,catA1,dfrA17,mphA,strA,sul1,sul2,tetD	blaCTX-M-14	blaCTX-M-14	NA	intI1,IS26,qacE△1,sul1	Col156	NP	iss,sitA,sitB,sitC,sitD	shuA,shuT
148	ESC_FB5034AA	Human	China	2018	A	2937		O102	0.24	aac3,aadA5,blaTEM-1,dfrA17,mphA,sul1	blaCTX-M-14	blaCTX-M-14	NA	intI1,qacE△1,sul1	IncB/O/K,IncFII,IncFIB,IncY	F35:A-:B28	iss,sitA,sitB,sitC,sitD	shuA,shuT
149	CE1871	Bird	Australia	2012	A	2925		O102:H6	0.12	aac3,aadA5,aph3,blaTEM-1,catA1,dfrA17,mphA,strA,sul1,sul2,tetD	blaCTX-M-14	blaCTX-M-14	NA	intI1,IS26,qacE△1,sul1	NP	NP	iss,sitA,sitB,sitC,sitD	shuA,shuT
150	ESC_HA7554AA	Water	Japan	N/A	A	2935		#N/A	0.12	aac3,aadA5,blaTEM-1,dfrA17,mphA,sul1	blaCTX-M-3	NP	NA	intI1,IS26,qacE△1,sul1	NP	NP	iss,sitA,sitB,sitC,sitD	shuA,shuT
151	ESC_JB0086AA	Human	Australia	2018	A	2942		O102	0.12	aph3,blaBIL,blaCMY,blaLAT_1,strA,sul2	NA	NP	NA	IS26	NP	NP	iss	shuA,shuT
152	ESC_RA5122AA	Human	Germany	2016	A	2983		O102	0.12	aac3,aph3,blaBIL,blaCMY,blaLAT_1,blaTEM-1,catA1,strA,sul2,tetD	NA	NP	NA	NP	NP	NP	iss	shuA,shuT
153	ESC_RA5022AA	Human	Germany	2015	A	2985		O102	0.12	aac3,aph3,blaBIL,blaCMY,blaLAT_1,blaTEM-1,catA1,strA,sul2,tetD	NA	NP	NA	NP	NP	NP	iss	shuA,shuT
154	ESC_VA3729AA	Human	N/A	N/A	A	2945		O102:H6	0.16	aac3,aadA2,aadA3,aadA5,aadA8,aph3,blaTEM-1,catA1,dfrA12,dfrA17,mphA,strA,sul1,sul2,tetD	blaCTX-M-14	blaCTX-M-14	NA	intI1,qacE△1,sul1	Col(BS512),Col156,IncFIB,IncFII,pO111_1	F4:A-:B52	iucA,iucB,iucC,iucD,iutA,sitA,sitB,sitC,sitD	shuA,shuT
155	ESC_FB8183AA	Human	China	2018	A	2944		O102:H6	0.16	aac3,aadA2,aadA3,aadA8,blaTEM-1,dfrA12,mphA	blaCTX-M-14	blaCTX-M-14	NA	intI1,qacE△1,	Col(BS512),IncFIB,IncFII	F4:A-:B52	iucA,iucB,iucC,iucD,iutA,sitA,sitB,sitC,sitD	shuA,shuT
156	ESC_GB4284AA	Human	Sweden	2013	A	4358		O102:H6	0.16	aac3,aadA5,aph3,blaTEM-1,catA1,dfrA14,dfrA17,mphA,strA,sul1,sul2,tetB,tetD	blaCTX-M-15	blaCTX-M-15	NA	intI1△,IS26,qacE△1,sul1	Col156,IncFIA,IncFIB,IncFII,IncY	F1:A1:B66	iss,sitA,sitB,sitC,sitD	shuA,shuT
157	ESC_HA5148AA	Human	United Kingdom	2011	A	2928		O102:H6	0.16	aac3,aadA5,aph3,blaTEM-1,catA1,dfrA17,mphA,strA,sul1,sul2,tetD	NA	NP	NA	intI1,IS26,qacE△1,sul1	Col(BS512),Col156,IncFIA,IncFIB,IncFII	F1:A1:B66	iss	shuA,shuT
158	ESC_YA6293AA	Human	N/A	2016	A	2553		H30	0.56	aadA1,aadA21,aph3,blaTEM-1,catA1,dfrA1,strA,sul2,tetD	NA	NP	NA	NP	IncFIB,IncFII,IncI2	F1:A-:B33	iss,iucB,iucC,iucD	aap,aggR,shuA,shuT
159	ESC_CB2362AA	Human	France	2015	A	2077		H30	0.46	aadA1,aadA21,aph3,blaTEM-1,catA1,dfrA1,strA,sul2,tetD	blaCTX-M-14	NP	NA	IS26	IncFIB,IncFII,IncI2	F1:A-:B33	iss,iucB,iucC,iucDsitA,sitB,sitC,sitD	aap,aggR,shuA,shuT
160	ESC_PA5686AA	Human	Germany	2011	A	2102		H30	0.48	aadA1,aadA21,aph3,blaTEM-1,catA1,dfrA1,strA,sul2	blaCTX-M-14	NP	NA	IS26	IncFIB,IncFII	F1:A-:B23	iss,iucB,iucC,iucDsitA,sitB,sitC,sitD	aap,aggR,astA,shuA,shuT
161	ESC_JA0484AA	Human	Netherlands	N/A	A	2299		H30	0.16	aadA1,aadA21,aph3,blaTEM-1,dfrA1,strA,sul2,tetD	blaCTX-M-14	NP	NA	IS26	IncFII	F2:A-:B-	iss,sitA,sitB,sitC,sitD	shuA,shuT
162	ESC_VA2214AA	Human	United Kingdom	2016	A	3943		O51:H30	0.2	aac6,aadA1,aadA21,blaBIL,blaCMY,blaLAT_1,blaTEM-1,catA1,catB4,dfrA1,qnrS,sul2,tetA,tetD	blaCTX-M-15	blaCTX-M-15,7	blaOXA-1,blaOXA-181	IS26	IncX3,IncX4,IncY	NP	iss,iucB,iucC,iucD,iutA,sitA,sitB,sitC,sitD	aap,aggR,shuA,shuT
163	ESC_JA4466AA	Human	United Kingdom	2016	A	3941		O51:H30	0.2	aac6,aadA1,aadA21,blaBIL,blaCMY,blaLAT_1,blaTEM-1,catA1,catB4,dfrA1,qnrS,sul2,tetA,tetD	blaCTX-M-15	blaCTX-M-15	blaOXA-1,blaOXA-181	NP	IncFIB,IncFII,IncX3,IncX4,IncY	F1:A-:B23	iss,iucB,iucC,iucD,iutA,sitA,sitB,sitC,sitD	aap,aggR,shuA,shuT
164	ESC_MA8833AA	Human	United Kingdom	2016	A	3941		O51:H30	0.2	aac6,aadA1,aadA21,blaBIL,blaCMY,blaLAT_1,blaTEM-1,catA1,catB4,dfrA1,qnrS,sul2,tetA,tetD	blaCTX-M-15	blaCTX-M-15	blaOXA-1,blaOXA-181	NP	IncFIB,IncFII,IncX3,IncX4,IncY	F1:A-:B23	iss,iucB,iucC,iucD,iutA,sitA,sitB,sitC,sitD	aap,aggR,shuA,shuT
165	ESC_CB2385AA	Human	France	2016	A	2783		O51:H30	0.48	aac3,aac6,aadA1,aadA21,aph3,dfrA1,strA,sul2,tetA	blaCTX-M-15	blaCTX-M-15,blaCTX-M-15-linked-ISEcp1	blaOXA-1	NP	IncFIB,IncFII	F1:A-:B23	iss,iucB,iucC,iucD	aap,aggR,shuA,shuT
166	ESC_GB3465AA	Human	N/A	2017	A	3510		O51:H30	0.44	aac3,aac6,aadA1,aadA21,dfrA1,sul2	blaCTX-M-15	blaCTX-M-15,blaCTX-M-15-linked-ISEcp1	blaOXA-1	IS26	Col156,IncFIB,IncFII,IncI2(Delta)	F1:A-:B23	iucB,iucC,iucDsitA,sitB,sitC,sitD	aap,aggR,shuA,shuT
167	ESC_UA2210AA	Human	United Kingdom	2018	A	3504		O51:H30	0.44	aac3,aac6,aadA1,aadA21,dfrA1,sul2,tetA	blaCTX-M-15	blaCTX-M-15,blaCTX-M-15-linked-ISEcp1	blaOXA-1	IS26	Col156,IncFIB,IncFII	F1:A-:B23	iucB,iucC,iucDsitA,sitB,sitC,sitD	aap,aggR,shuA,shuT
168	ESC_RA0382AA	Human	Sweden	2014	A	2535		H30	0.56	aac3,aac6,aadA1,aadA21,aph3,dfrA1,strA,sul2	blaCTX-M-15	blaCTX-M-15,blaCTX-M-15-linked-ISEcp1	blaOXA-1	IS26	IncFIB, IncFII	F35:A-:B23	iss	aap,aggR,shuA,shuT
169	ESC_FB3666AA	Human	Australia	2017	A	2548		H30	0.54	aac6,aadA1,aadA21,aph3,dfrA1,strA,sul2	blaCTX-M-15	blaCTX-M-15,blaCTX-M-15-linked-ISEcp1	blaOXA-1	NP	NP	NP	iss,sitA,sitB,sitC,sitD	shuA,shuT
170	ESC_IA9162AA	Human	Netherlands	N/A	A	2537		H30	0.22	aac3,aac6,aadA1,aadA21,dfrA1	blaCTX-M-15	blaCTX-M-15,blaCTX-M-15-linked-ISEcp1	blaOXA-1	IS26	IncFIB,IncFII	F1:A-:B23	ND	aap,aggR,shuA,shuT
171	ESC_JA0270AA	Human	Netherlands	N/A	A	2545		H30	0.2	aac3,aac6,aadA1,aadA21,aph3,catA1,catB4,dfrA1,strA,sul2,tetD	blaCTX-M-15	blaCTX-M-15,blaCTX-M-15-linked-ISEcp1	blaOXA-1	IS26	NP	NP	iss	shuA,shuT
172	ESC_VA4662AA	Human	Sri Lanka	2017	A	2936		H30	0.16	aadA1,aadA21,dfrA1	blaCTX-M-15	blaCTX-M-15,blaCTX-M-15-linked-ISEcp1	NA	IS26	NP	NP	ND	shuA,shuT
173	ESC_VA4688AA	Human	Sri Lanka	2017	A	2934		H30	0.16	aadA1,aadA21,dfrA1	blaCTX-M-15	blaCTX-M-15,blaCTX-M-15-linked-ISEcp1	NA	IS26	NP	NP	ND	shuA,shuT
174	ESC_SA4340AA	Human	United Kingdom	2018	A	4513		O99:H30	0.26	aac3,aac6,aadA1,aadA21,aph3,dfrA1,mphA,strA,sul2,tetA	blaCTX-M-15	blaCTX-M-15	blaOXA-1	IS26	IncFIB,IncFII	F1:A-:B33	iss,sitA,sitB,sitC,sitD	aap,aggR,shuA,shuT
175	ESC_AB7731AA	Human	United Kingdom	2019	A	4515		O99:H30	0.26	aac3,aac6,aadA1,aadA21,aph3,dfrA1,mphA,strA,sul2,tetA	blaCTX-M-15	blaCTX-M-15,blaCTX-M-15-linked-ISEcp1	blaOXA-1	NP	IncFIB,IncFII,IncY	F1:A-:B33	iss,sitA,sitB,sitC,sitD	aap,aggR,shuA,shuT
176	ESC_GB3433AA	Human	N/A	2017	A	4506		O99:H30	0.26	aac3,aac6,aadA1,aadA21,aph3,dfrA1,mphA,strA,sul2,tetA	blaCTX-M-15	blaCTX-M-15,blaCTX-M-15-linked-ISEcp1	blaOXA-1	NP	IncFIB,IncFII	F1:A-:B33	iss,sitA,sitB,sitC,sitD	aap,aggR,shuA,shuT
177	ESC_UA7279AA	Human	Sweden	N/A	A	5444		O99:H30	0.14	aac3,aac6,aadA1,aadA21,aph3,dfrA1,strA,sul2	blaCTX-M-15	blaCTX-M-15,blaCTX-M-15-linked-ISEcp1	blaOXA-1	IS26	IncFIB,IncFII	F1:A-:B23	iss,ompT	shuA,shuT
178	ESC_OA1922AA	Human	United States	2016	A	4507		O99:H30	0.18	aac3,aac6,aadA1,aadA21,dfrA1,sul2,tetA	NA	NP	blaOXA-1	IS26	IncI1(Gamma)	NP	iss,iucA,iucB,iucC,iucD,iutA,sitA,sitB,sitC,sitD	shuA,shuT
179	ESC_GB2021AA	Human	United States	2016	A	4514		O99:H30	0.18	aac3,aadA1,aadA21,dfrA1,tetA	blaCTX-M-15	blaCTX-M-15,blaCTX-M-15-linked-ISEcp1	blaOXA-1	IS26	IncY	NP	iss,sitA,sitB,sitC,sitD	shuA,shuT
180	ESC_GB7105AA	Human	Niger	2012	A	3332		H30	0.16	aadA1,aadA21,aph3,blaTEM-1,catA1,dfrA1,strA,sul2,tetD	blaCTX-M-15	blaCTX-M-15,blaCTX-M-15-linked-ISEcp1	NA	NP	NP	NP	iss	aggR,shuA,shuT
181	ESC_XA2007AA	Human	Ghana	N/A	A	3322		H30	0.16	aadA1,aadA21,aph3,blaTEM-1,catA1,dfrA1,strA,sul2,tetD	blaCTX-M-15	blaCTX-M-15,blaCTX-M-15-linked-ISEcp1	NA	NP	NP	NP	iss	aggR,shuA,shuT
182	ESC_XA1986AA	Human	Ghana	N/A	A	3325		H30	0.12	aadA1,aadA21,aph3,blaTEM-1,catA1,dfrA1,strA,sul2,tetD	blaCTX-M-15	blaCTX-M-15,blaCTX-M-15-linked-ISEcp1	NA	NP	IncFIB,IncFII,IncFII	F103:A-:B33	iss	aap,aggR,shuA,shuT
183	ESC_KA4467AA	Human	United Kingdom	2015	A	3328		H30	0.16	aadA1,aadA21,aph3,blaTEM-1,catA1,dfrA1,strA,sul2,tetD	blaCTX-M-15	blaCTX-M-15,blaCTX-M-15-linked-ISEcp1	NA	IS26	IncFIB,IncFII	F1:A-:B33	iss	aap,aggR,shuA,shuT
184	ESC_KA4446AA	Human	United Kingdom	2015	A	3328		H30	0.16	aadA1,aadA21,aph3,blaTEM-1,catA1,dfrA1,strA,sul2,tetD	blaCTX-M-15	blaCTX-M-15,blaCTX-M-15-linked-ISEcp1	NA	IS26	IncFIB,IncFII	F1:A-:B33	iss	aap,aggR,shuA,shuT
185	ESC_IA9210AA	Human	Netherlands	N/A	A	3273		H30	0.18	aac3,aac6,aadA1,aadA21,dfrA1,mphA,sul2	blaCTX-M-15	blaCTX-M-15	blaOXA-1	NP	IncFIB,IncFII,IncI1(Gamma)	F1:A-:B23	sitA,sitB,sitC,sitD	aap,aggR,shuA,shuT
186	ESC_GB8766AA*	Human	N/A	N/A	A	3284		H30	0.34	aac3,aac6,aadA1,aadA21,aph3,dfrA1,strA,sul2,tetA	blaCTX-M-15	blaCTX-M-15,blaCTX-M-15-linked-ISEcp1	blaOXA-1	NP	IncFIB,IncFIC,IncFII	C4:A-:B1	colV-operon,estA,estB,estC,hlyF,iroB,iroC,iroD,iroE,iroN,iss,iucA,iucB,iucC,iucD,iutA,ompT,sitA,sitB,sitC,sitD	shuA,shuT
187	ESC_TA2178AA	Avian	Australia	2017	A	3397		H30	0.4	aac3,aac6,aadA1,aadA21,aph3,strA,sul2,tetA	blaCTX-M-15	blaCTX-M-15,blaCTX-M-15-linked-ISEcp1	blaOXA-1	IS26	IncFIB,IncFII	F1:A-:B33	iucB,iucC,iucDsitA,sitB,sitC,sitD	aap,aggR,shuA,shuT
188	ESC_CB2283AA	Human	France	2017	A	4119		H30	0.38	aac3,aac6,aadA1,aadA21,aph3,catA1,catB4,dfrA1,strA,sul2,tetA,tetD	blaCTX-M-15	blaCTX-M-15,blaCTX-M-15-linked-ISEcp1IS1	blaOXA-1	NP	IncFIB,IncFII,IncY	F1:A-:B33	iucB,iucC,iucD,ompT,sitA,sitB,sitC,sitD	aap,aggR,shuA,shuT
189	ESC_FB9566AA	Human	New Zealand	2016	A	3247		O11:H1	0.46	aac3,aac6,aadA1,aadA21,aph3,catA1,catB4,dfrA1,strA,sul2,tetA,tetD	blaCTX-M-15	blaCTX-M-15,blaCTX-M-15-linked-ISEcp1	blaOXA-1	IS26	IncFIB,IncFII	F1:A-:B33	iucB,iucC,iucDsitA,sitB,sitC,sitD	aap,aggR,shuA,shuT
190	ESC_PA4043AA	Human	Sweden	2014	A	3426		O15:H30	0.44	aac3,aadA1,aadA21,aph3,dfrA1,strA,sul2	blaCTX-M-15	blaCTX-M-15,blaCTX-M-15-linked-ISEcp1	NA	NP	IncFIB,IncFII,IncI1(Gamma)	F1:A-:B33	iucB,iucC,iucDsitA,sitB,sitC,sitD	aap,aggR,shuA,shuT
191	ESC_KB0910AA	Water/River	Canada	2015	A	3712		H30	0.44	aac3,aac6,aadA1,aadA21,dfrA1,tetA	blaCTX-M-15	blaCTX-M-15,blaCTX-M-15-linked-ISEcp1	blaOXA-1	IS26	Col(BS512),IncFIB,IncFII,IncX1	F1:A-:B33	iucB,iucC,iucD,ompT,sitA,sitB,sitC,sitD	aap,aggR,shuA,shuT
192	ESC_CB2326AA	Human	France	2017	A	3397		O11:H30	0.46	aac6,aadA1,aadA21,aph3,dfrA1,mphA,strA,sul2,tetA	blaCTX-M-15	blaCTX-M-15,blaCTX-M-15-linked-ISEcp1	blaOXA-1	NP	IncFIB,IncFII	F1:A-:B33	iss,iucB,iucC,iucDsitA,sitB,sitC,sitD	aap,aggR,shuA,shuT
193	ESC_XA1334AA	Human	Canada	2010	A	3389		O11:H30	0.46	aac3,aac6,aadA1,aadA21,aph3,catA1,catB4,dfrA1,strA,sul2,tetA,tetD	blaCTX-M-15	blaCTX-M-15,blaCTX-M-15-linked-ISEcp1	blaOXA-1	NP	IncFIB,IncFII	F1:A-:B33	iucB,iucC,iucDsitA,sitB,sitC,sitD	aap,aggR,shuA,shuT
194	ESC_MA8879AA	Human	United Kingdom	2016	A	2140		H30	0.24	aadA1,aadA21,aph3,blaTEM-1,catA1,dfrA1,strA,sul2,tetD	blaCTX-M-14	NP	NA	IS26	IncFIB,IncFII	F1:A-:B23	iss,sitA,sitB,sitC,sitD	aap,aggR,shuA,shuT
195	ESC_GB8739AA	Human	N/A	N/A	A	2144		H30	0.28	aadA1,aadA21,aph3,blaTEM-1,dfrA1,strA,sul2	blaCTX-M-14	NP	NA	IS26	IncFIB,IncFII	F2:A-:B23	iss,iucB,iucC,iucD,iutA,sitA,sitB,sitC,sitD	aap,aggR,astA,shuA,shuT
196	ESC_CB7197AA	Human	Australia	2015	A	2773		H30	0.12	aac3,aadA5,blaTEM-1,dfrA17,mphA,sul1	blaCTX-M-24	blaOXA-48IS1999	blaOXA-48	intI1,IS26,qacE△1,sul1	IncFII,IncX3,pO111_1	F40:A-:B-	iss,sitA,sitB,sitC,sitD	shuA,shuT
197	ESC_PA9023AA	Human	Ireland	2017	A	2773		H30	0.12	aac3,aadA5,blaTEM-1,dfrA17,mphA,sul1	blaCTX-M-24	blaOXA-48, IS1999	blaOXA-48	intI1,IS26,qacE△1,sul1	NP	NP	iss,sitA,sitB,sitC,sitD	shuA,shuT
198	ESC_FB9493AA	Human	New Zealand	2016	A	2471		O50/O2:H30	0.14	aac3,aadA5,aph3,blaTEM-1,dfrA17,mphA,strA,sul1,sul2	blaCTX-M-24	NP	NA	intI1,IS26,qacE△1,sul1	IncFII	F10:A-:B-	iss,sitA,sitB,sitC,sitD	shuA,shuT
199	ESC_PA1099AA	Human	Australia	2015	A	2720		O50/O2:H30	0.26	aac3,aadA5,aph3,blaTEM-1,dfrA17,mphA,strA,sul1,sul2	blaCTX-M-24	NP	NA	intI1,IS26,qacE△1,sul1	Col156,IncB/O/K,IncFIB,IncFII,IncI2,IncI2(Delta),IncX1	F51:A-:B10	iss,sitA,sitB,sitC,sitD	shuA,shuT	cjrABC-senB, colE1
200	ESC_FB6327AA	Human	China	2017	A	2696		O50/O2:H30	0.14	aac3,aadA5,aph3,blaTEM-1,dfrA17,mphA,strA,sul1,sul2	blaCTX-M-24	NP	NA	intI1,qacE△1,sul1	IncI1(Gamma)	NP	iss,sitA,sitB,sitC,sitD	shuA,shuT
201	ESC_FB6065AA	Human	China	2017	A	2705		O50/O2:H30	0.14	aadA5,blaTEM-1,dfrA17,mphA,sul1	blaCTX-M-24	NP	NA	intI1△,IS26,qacE△1,sul1	NP	NP	iss,sitA,sitB,sitC,sitD	shuA,shuT
202	ESC_FB3588AA	Human	Australia	2017	A	2469		O50/O2:H30	0.12	aac3,aadA5,blaTEM-1,dfrA17,mphA,sul1	blaCTX-M-24	NP	NA	intI1,IS26,qacE△1,sul1	NP	NP	iss,sitA,sitB,sitC,sitD	shuA,shuT
203	ESC_IB9081AA	Human	Australia	2018	A	2679		O50/O2:H30	0.1	aac3,aadA5,blaTEM-1,dfrA17,mphA,sul1	blaCTX-M-24	NP	NA	intI1,IS26,qacE△1,sul1	NP	NP	iss,sitA,sitB,sitC,sitD	shuA,shuT
204	ESC_FB3651AA	Human	Australia	2017	A	2679		O50/O2:H30	0.12	aac3,aadA5,blaTEM-1,dfrA17,mphA,sul1	blaCTX-M-24	NP	NA	intI1,IS26,qacE△1,sul1	IncFII	F35:A-:B-	iss,sitA,sitB,sitC,sitD	shuA,shuT
205	ESC_FB9456AA	Human	New Zealand	2016	A	2464		H30	0.12	aac3,aadA5,blaTEM-1,dfrA17,mphA,sul1	blaCTX-M-24	NP	NA	intI1,IS26,qacE△1,sul1	NP	NP	iss,sitA,sitB,sitC,sitD	shuA,shuT
206	ESC_OA0349AA	Human	Canada	2012	A	2458		O50/O2:H30	0.12	aac3,aac3,aadA5,aph3,aph4,blaTEM-1,dfrA17,mphA,strA,sul1	blaCTX-M-24	blaOXA-48, IS1999	blaOXA-48	intI1,IS26,qacE△1,sul1	IncI1(Gamma),IncX4,pO111_1	NP	iss,sitA,sitB,sitC,sitD	shuA,shuT
207	ESC_OA0350AA	Human	Canada	2011	A	2542		O50/O2:H30	0.12	aac3,aadA5,blaTEM-1,dfrA17,mphA,sul1	blaCTX-M-24	blaOXA-48, IS1999	blaOXA-48	intI1,IS26,qacE△1,sul1	NP	NP	iss,sitA,sitB,sitC,sitD	shuA,shuT
208	ESC_NA8327AA	Human	Ireland	2016	A	2459		O50/O2:H30	0.12	aac3,aadA5,blaTEM-1,dfrA17,mphA,sul1	blaCTX-M-24	blaOXA-48, IS1999	blaOXA-48	intI1,IS26,qacE△1,sul1	NP	NP	iss,sitA,sitB,sitC,sitD	shuA,shuT
209	ESC_UA3512AA	Human	Switzerland	2016	A	2460		H30	0.14	aac3,aadA5,dfrA17,mphA,sul1	blaCTX-M-24	blaOXA-48, IS1999	blaOXA-48	intI1,IS26,qacE△1,sul1	IncFII	F35:A-:B-	iss,sitA,sitB,sitC,sitD	shuA,shuT
210	ESC_LA3394AA	Human	Ireland	2016	A	2461		O50/O2:H30	0.14	aac3,aadA5,blaTEM-1,dfrA17,mphA,sul1	blaCTX-M-24	blaOXA-48, IS1999	blaOXA-48	intI1,IS26,qacE△1,sul1	IncFII	F35:A-:B-	iss,sitA,sitB,sitC,sitD	shuA,shuT
211	ESC_UA3522AA	Human	Switzerland	2013	A	2459		O50/O2:H30	0.14	aac3,aadA5,mphA,sul1	blaCTX-M-24	blaOXA-48, IS1999	blaOXA-48	intI1△,IS26,qacE△1,sul1	Col(MG828),Col8282,ColpVC,IncY	NP	iss,sitA,sitB,sitC,sitD	shuA,shuT
212	ESC_UA3518AA	Human	Switzerland	2013	A	2458		H30	0.14	aac3,aadA5,mphA,sul1	blaCTX-M-24	blaOXA-48, IS1999	blaOXA-48	intI1△,IS26,qacE△1,sul1	Col8282,ColpVC,IncY	NP	iss,sitA,sitB,sitC,sitD	shuA,shuT
213	ESC_OA0351AA	Human	Canada	2012	A	2461		O50/O2:H30	0.12	aac3,aadA5,blaTEM-1,dfrA17,mphA,sul1	blaCTX-M-24	blaOXA-48, IS1999	blaOXA-48	intI1,IS26,qacE△1,sul1	NP	NP	iss,sitA,sitB,sitC,sitD	shuA,shuT
214	ESC_ZA6580AA	Human	Oman	2015	A	2461		H30	0.12	aac3,aadA5,blaTEM-1,dfrA17,mphA,sul1	blaCTX-M-24	blaOXA-48, IS1, IS1999	blaOXA-48	intI1,IS26,qacE△1,sul1	NP	NP	iss,sitA,sitB,sitC,sitD	shuA,shuT
215	ESC_JA4100AA	Human	United Kingdom	2016	A	2547		O50/O2:H30	0.12	aac3,aadA5,blaTEM-1,dfrA17,mphA,sul1	blaCTX-M-24	blaOXA-48IS1999	blaOXA-48	intI1,IS26,qacE△1,sul1	NP	NP	iss,sitA,sitB,sitC,sitD	shuA,shuT
216	ESC_GB2029AA	Human	United States	2016	A	2476		O50/O2:H30	0.12	aac3,aadA5,blaTEM-1,dfrA17,mphA,sul1	blaCTX-M-24	blaOXA-48IS1999	blaOXA-48	intI1,IS26,qacE△1,sul1	NP	NP	iss,sitA,sitB,sitC,sitD	shuA,shuT
217	ESC_GB7119AA	Avian	N/A	2016	A	2461		O50/O2:H30	0.12	aac3,aadA5,blaTEM-1,dfrA17,mphA,sul1	blaCTX-M-24	blaOXA-48IS1999	blaOXA-48	intI1,IS26,qacE△1,sul1	NP	NP	iss,sitA,sitB,sitC,sitD	shuA,shuT
218	ESC_GB7118AA	Avian	United States	2016	A	2460		O50/O2:H30	0.12	aac3,aadA5,blaTEM-1,dfrA17,mphA,sul1	blaCTX-M-24	blaOXA-48IS1999	blaOXA-48	intI1,IS26,qacE△1,sul1	NP	NP	iss,sitA,sitB,sitC,sitD	shuA,shuT
219	ESC_GB7117AA	Avian	United States	2016	A	2460		O50/O2:H30	0.12	aac3,aadA5,blaTEM-1,dfrA17,mphA,sul1	blaCTX-M-24	blaOXA-48IS1IS1999	blaOXA-48	intI1,IS26,qacE△1,sul1	NP	NP	iss,sitA,sitB,sitC,sitD	shuA,shuT
220	ESC_GB7120AA	Avian	United States	2016	A	2460		O50/O2:H30	0.12	aac3,aadA5,blaTEM-1,dfrA17,mphA,sul1	blaCTX-M-24	blaOXA-48IS1999	blaOXA-48	intI1,IS26,qacE△1,sul1	NP	NP	iss,sitA,sitB,sitC,sitD	shuA,shuT
221	ESC_FB4056AA	Human	China	2018	A	2269		H30	0.12	aac3,aadA2,aadA3,aadA8,dfrA12,mphA,sul1	blaCTX-M-55	NP	NA	intI1,IS26,qacE△1,sul1	IncFII	F101:A-:B-	ND	shuA,shuT
222	ESC_FB3452AA	Human	China	2017	A	2244		H30	0.08	blaTEM-1,mphA	blaCTX-M-14	blaCTX-M-14	NA	IS26	Col(BS512),Col(MG828),IncFIA,IncFIB,IncFII,IncI1(Gamma)	F31:A4:B1	col1a-operon,iss,sitA,sitB,sitC,sitD	shuA,shuT
223	ESC_FB5742AA	Human	China	2018	A	2259		H30	0.1	NP	blaCTX-M-14	blaCTX-M-14	NA	IS26	NP	NP	iss,sitA,sitB,sitC,sitD	shuA,shuT
224	ESC_TA1785AA	Human	N/A	2016	A	2237		H30	0.24	NP	blaCTX-M-14	blaCTX-M-14	NA	IS26	Col156,IncB/O/K,IncFIB,IncFII,IncI2(Delta)	F51:A-:B10	iss,sitA,sitB,sitC,sitD	shuA,shuT	cjrABC-senB, Fe-transporter operon, colE1
225	ESC_IB9068AA	Human	Australia	2018	A	2245		H30	0.14	blaBIL,blaCMY,blaLAT_1	NA	NP	NA	IS26	IncI1(Gamma),IncX4	NP	col1a-operon,iss,sitA,sitB,sitC,sitD	shuA,shuT
226	ESC_YA9094AA	Air	United States	2018	A	2248		H30	0.18	blaBIL,blaCMY,blaLAT_1	NA	NP	NA	IS26	IncI2(Delta)	NP	iss,sitA,sitB,sitC,sitD	shuA,shuT
227	ESC_GB8798AA	Human	Laos	2015	A	2238		H30	0.08	blaBIL,blaCMY,blaLAT_1,blaTEM-1,tetD	NA	NP	NA	IS26	IncFII	F30:A-:B-	iss,sitA,sitB,sitC,sitD	shuA,shuT
228	ESC_FB8998AA	Human	N/A	N/A	A	2238		H30	0.08	blaBIL,blaCMY,blaLAT_1,blaTEM-1,tetD	NA	NP	NA	IS26	IncFII	F30:A-:B-	iss,sitA,sitB,sitC,sitD	shuA,shuT
229	ESC_GB8931AA	Human	Laos	2015	A	2238		H30	0.08	blaBIL,blaCMY,blaLAT_1,blaTEM-1,tetD	NA	NP	NA	IS26	IncFII	F30:A-:B-	iss,sitA,sitB,sitC,sitD	shuA,shuT
230	ESC_GB8825AA	Human	Laos	2015	A	2238		H30	0.08	blaBIL,blaCMY,blaLAT_1,blaTEM-1,tetD	NA	NP	NA	NP	IncFII	F30:A-:B-	iss,sitA,sitB,sitC,sitD	shuA,shuT
231	ESC_TA2294AA	Avian	Australia	2017	A	2242		H30	0.08	blaBIL,blaCMY,blaLAT_1,blaTEM-1,catA1,tetD	NA	NP	NA	NP	IncFII	F30:A-:B-	iss,sitA,sitB,sitC,sitD	shuA,shuT
232	ESC_FB9306AA	Human	N/A	N/A	A	2241		H30	0.08	aph3,blaBIL,blaCMY,blaLAT_1,blaTEM-1,catA1,dfrA8,strA,sul2,tetA,tetD	blaCTX-M-27	NP	NA	NP	IncFII	F30:A-:B-	iss,sitA,sitB,sitC,sitD	shuA,shuT
233	ESC_GB8962AA	Human	Laos	2015	A	2241		H30	0.08	aph3,blaBIL,blaCMY,blaLAT_1,blaTEM-1,catA1,dfrA8,strA,sul2,tetA,tetD	blaCTX-M-27	NP	NA	NP	IncFII	F30:A-:B-	iss,sitA,sitB,sitC,sitD	shuA,shuT
234	ESC_FB9018AA	Human	N/A	N/A	A	2241		H30	0.08	aph3,blaBIL,blaCMY,blaLAT_1,blaTEM-1,catA1,dfrA8,strA,sul2,tetA,tetD	blaCTX-M-27	NP	NA	NP	IncFII	F30:A-:B-	iss,sitA,sitB,sitC,sitD	shuA,shuT
235	ESC_GB8963AA	Human	Laos	2015	A	2241		H30	0.08	aph3,blaBIL,blaCMY,blaLAT_1,blaTEM-1,catA1,dfrA8,strA,sul2,tetA,tetD	blaCTX-M-27	NP	NA	NP	IncFII	F30:A-:B-	iss,sitA,sitB,sitC,sitD	shuA,shuT
236	ESC_GB0399AA	Human	N/A	N/A	A	2241		H30	0.08	aph3,blaBIL,blaCMY,blaLAT_1,blaTEM-1,catA1,dfrA8,strA,sul2,tetA,tetD	blaCTX-M-27	NP	NA	NP	IncFII	F30:A-:B-	iss,sitA,sitB,sitC,sitD	shuA,shuT
237	ESC_FB9019AA	Human	N/A	N/A	A	2241		H30	0.08	aph3,blaBIL,blaCMY,blaLAT_1,blaTEM-1,catA1,dfrA8,strA,sul2,tetA,tetD	blaCTX-M-27	NP	NA	NP	IncFII	F30:A-:B-	iss,sitA,sitB,sitC,sitD	shuA,shuT
238	ESC_GB8967AA	Human	Laos	2015	A	2241		H30	0.08	aph3,blaBIL,blaCMY,blaLAT_1,blaTEM-1,catA1,dfrA8,strA,sul2,tetA,tetD	blaCTX-M-27	NP	NA	NP	IncFII	F30:A-:B-	iss,sitA,sitB,sitC,sitD	shuA,shuT
239	ESC_GB8968AA	Human	Laos	2015	A	2241		H30	0.08	aph3,blaBIL,blaCMY,blaLAT_1,blaTEM-1,catA1,dfrA8,strA,sul2,tetA,tetD	blaCTX-M-27	NP	NA	NP	IncFII	F30:A-:B-	iss,sitA,sitB,sitC,sitD	shuA,shuT
240	MVC4	Dog	Australia	2008	A	2061	A1	O86:H18	0.12	aac3,aadA2,aadA3,aadA8,aph3,blaTEM-1,catA1,dfrA12,mphA,strA,sul1,sul2,tetD	blaCTX-M-14	blaCTX-M-14	NA	intI1,qacE△1,sul1	NP	NP	iroC,iroD,iroE,iroN,iss	shuA,shuT
241	MVC82	Dog	Australia	2009	A	2061	A1	O86:H18	0.12	NP	blaCTX-M-14	blaCTX-M-14	NA	IS26	NP	NP	iroC,iroD,iroE,iroN	shuA,shuT
242	MVC815	Dog	Australia	2008	A	2058	A1	O86:H18	0.12	aac3,aadA2,aadA3,aadA8,aph3,blaTEM-1,catA1,dfrA12,mphA,strA,sul1,sul2,tetD	blaCTX-M-14	blaCTX-M-14	NA	intI1,qacE△1,sul1	NP	NP	iroC,iroD,iroE,iroN,iss	shuA,shuT
243	ESC_FB7843AA	Human	China	2017	A	2082	A1	O86:H18	0.12	aac3,aadA2,aadA3,aadA8,dfrA12,mphA,sul1	blaCTX-M-14	blaCTX-M-14	NA	intI1,IS26,qacE△1,sul1	IncI2(Delta)	NP	iss	shuA,shuT
244	ESC_FB3375AA	Human	China	2017	A	2069	A1	O86:H18	0.12	NP	blaCTX-M-14	blaCTX-M-14	NA	IS26	NP	NP	iroC,iroD,iroE,iroN,iss	shuA,shuT
245	ESC_FB3624AA	Human	Australia	2017	A	2060	A1	O86:H18	0.12	aadA2,aadA3,aadA8,aph3,dfrA12,mphA,strA,sul1,sul2	blaCTX-M-14	blaCTX-M-14	NA	intI1,IS26,qacE△1,sul1	NP	NP	iroC,iroD,iroE,iroN,iss	shuA,shuT
246	ESC_ZA4766AA	Human	Kenya	2016	A	2065	A1	O86:H18	0.12	aadA2,aadA3,aadA8,aph3,dfrA12,mphA,strA,sul1,sul2	blaCTX-M-14	blaCTX-M-14	NA	intI1,IS26,qacE△1,sul1	NP	NP	iroC,iroD,iroE,iroN,iss	shuA,shuT
247	ESC_CB7213AA	Human	Australia	2014	A	2071	A1	H18	0.12	aadA2,aadA3,aadA8,aph3,dfrA12,mphA,strA,sul1,sul2	blaCTX-M-14	blaCTX-M-14,blaOXA-48IS1IS1999	blaOXA-48	intI1,IS26,qacE△1,sul1	NP	NP	iss	shuA,shuT
248	ESC_PA4047AA	Human	Sweden	2015	A	2055	A1	O86:H18	0.1	NP	blaCTX-M-14	blaCTX-M-14	NA	IS26	NP	NP	iss	shuA,shuT
249	ESC_RA0380AA	Human	Sweden	2014	A	2051	A1	O86:H18	0.12	NP	blaCTX-M-14	blaCTX-M-14	NA	IS26	NP	NP	iroC,iroD,iroE,iroN,iss	shuA,shuT
250	ESC_YA3420AA	Human	N/A	2010	A	2053	A1	O86:H18	0.18	aac3,aadA2,aadA3,aadA8,aph3,dfrA12,floR,mphA,strA,sul1,sul2,tetA	blaCTX-M-14	blaCTX-M-14	NA	intI1,IS26,qacE△1,sul1	NP	NP	iroC,iroD,iroE,iroN	shuA,shuT
251	ESC_YA3610AA	Human	N/A	2010	A	2054	A1	O86:H18	0.18	aac3,aadA2,aadA3,aadA8,aph3,dfrA12,floR,mphA,strA,sul1,sul2,tetA	blaCTX-M-14	blaCTX-M-14	NA	intI1,IS26,qacE△1,sul1	NP	NP	iroC,iroD,iroE,iroN,iss,ompT	shuA,shuT
252	ESC_IA9953AA	Human	Netherlands	N/A	A	2049	A1	O86:H18	0.18	aac3,aadA2,aadA3,aadA8,aph3,dfrA12,floR,mphA,strA,sul1,sul2,tetA	blaCTX-M-14	blaCTX-M-14	NA	intI1,IS26,qacE△1,sul1	NP	NP	iroC,iroD,iroE,iroN,iss	shuA,shuT
253	ESC_IA9346AA	Human	Netherlands	N/A	A	2060	A1	O86:H18	0.18	aac3,aadA2,aadA3,aadA8,aph3,dfrA12,floR,mphA,strA,sul1,sul2,tetA	blaCTX-M-14	blaCTX-M-14	NA	intI1,IS26,qacE△1,sul1	NP	NP	iroC,iroD,iroE,iroN,iss	shuA,shuT
254	ESC_FB8159AA	Human	China	2017	A	2064	A1	O86:H18	0.18	aadA2,aadA3,aadA8,aph3,dfrA12,floR,mphA,strA,sul1,sul2,tetA	blaCTX-M-14	blaCTX-M-14	NA	intI1,IS26,qacE△1,sul1	NP	NP	iss	shuA,shuT
255	ESC_PA7819AA	Human	United States	2017	A	3008	A1	H18	0.16	aadA2,aadA3,aadA8,aph3,blaTEM-1,dfrA12,mphA,strA,sul1,sul2	blaCTX-M-14	blaCTX-M-14	NA	intI1,qacE△1,sul1	IncB,IncK,IncM1,IncX4	NP	iroC,iroD,iroE,iroN,iss	shuA,shuT
256	ESC_FB5741AA	Human	China	2018	A	3028	A1	O86:H18	0.16	aadA2,aadA3,aadA8,aph3,dfrA12,mphA,strA,sul1,sul2	blaCTX-M-14	blaCTX-M-14	NA	intI1,qacE△1,sul1	pO111_1	NP	iroC,iroD,iroE,iroN	shuA,shuT
257	ESC_HB7191AA	Human	United States	2018	A	3019	A1	O86:H18	0.14	NP	blaCTX-M-14	blaCTX-M-14	NA	IS26	NP	NP	iroC,iroD,iroE,iroN	shuA,shuT
258	ESC_FB5063AA	Human	China	2018	A	3015	A1	O86:H18	0.12	NP	blaCTX-M-14	blaCTX-M-14	NA	NP	NP	NP	iroC,iroD,iroE,iroN	shuA,shuT
259	ESC_JA0636AA	Human	Netherlands	N/A	A	3013	A1	O86:H18	0.16	aadA2,aadA3,aadA5,aadA8,aph3,blaTEM-1,dfrA12,dfrA17,mphA,strA,sul1,sul2,tetA	blaCTX-M-14	blaCTX-M-14	NA	intI1,IS26,qacE△1,sul1	Col(MG828),IncFII	F2:A-:B-	iss	shuA,shuT
260	ESC_FB5048AA	Human	China	2018	A	3038	A1	O86:H18	0.16	aadA2,aadA3,aadA8,dfrA12,mphA,sul1	blaCTX-M-14,blaCTX-M-55	blaCTX-M-14	NA	intI1,IS26,qacE△1,sul1	IncFII,IncI1(Gamma),IncN,IncX4,IncY	F2:A-:B-	iss	shuA,shuT
261	ESC_FB3455AA	Human	China	2017	A	3025	A1	O86:H18	0.16	aadA2,aadA3,aadA8,dfrA12,mphA,sul1	blaCTX-M-14	blaCTX-M-14	NA	intI1,IS26,qacE△1,sul1	ColpVC,IncFII,IncI1(Gamma),IncN,IncX4,IncY	F2:A-:B-	iss	shuA,shuT
262	ESC_GB5995AA	Human	United States	2017	A	3020	A1	O86:H18	0.16	aadA2,aadA3,aadA8,aph3,dfrA12,mphA,strA,sul1,sul2	blaCTX-M-14	blaCTX-M-14	NA	intI1,qacE△1,sul1	NP	NP	iroC,iroD,iroE,iroN,iss	shuA,shuT
263	ESC_WA8254AA	Human	N/A	N/A	A	3011	A1	O86:H18	0.16	aadA2,aadA3,aadA8,aph3,dfrA12,mphA,strA,sul1,sul2	blaCTX-M-14	blaCTX-M-14	NA	intI1,IS26,qacE△1,sul1	NP	NP	iroC,iroD,iroE,iroN,iss	shuA,shuT
264	ESC_MA2356AA	Water	Japan	2015	A	3020	A1	O86:H18	0.18	aph3,strA,sul2	blaCTX-M-14	blaCTX-M-14	NA	NP	IncFII,IncI2(Delta),pO111_1	F2:A-:B-	iroC,iroD,iroE,iroN,iss	shuA,shuT
265	ESC_FB9093AA	Human	Canada	2015	A	3020	A1	O86:H18	0.16	aadA2,aadA3,aadA8,aph3,dfrA12,mphA,strA,sul1,sul2	blaCTX-M-14	blaCTX-M-14	NA	intI1,IS26,qacE△1,sul1	NP	NP	iroC,iroD,iroE,iroN,iss	shuA,shuT
266	ESC_KB1868AA	N/A	Switzerland	2020	A	3024	A1	O86:H18	0.16	aadA2,aadA3,aadA8,aph3,dfrA12,mphA,strA,sul1,sul2	blaCTX-M-14	blaCTX-M-14	NA	intI1,qacE△1,sul1	NP	NP	iroC,iroD,iroE,iroN,iss	shuA,shuT
267	ESC_GB6062AA	Human	United States	2017	A	3027	A1	O86:H18	0.16	aadA2,aadA3,aadA8,aph3,dfrA12,mphA,strA,sul1,sul2	blaCTX-M-14	blaCTX-M-14	NA	intI1,IS26,qacE△1,sul1	NP	NP	iroC,iroD,iroE,iroN,iss	shuA,shuT
268	ESC_GB6061AA	Human	United States	2017	A	3025	A1	O86:H18	0.16	aadA2,aadA3,aadA8,aph3,dfrA12,mphA,strA,sul1,sul2	blaCTX-M-14	blaCTX-M-14	NA	intI1,IS26,qacE△1,sul1	NP	NP	iroC,iroD,iroE,iroN,iss	shuA,shuT
269	ESC_VA4658AA	Human	Sri Lanka	2017	A	3021	A1	O86:H18	0.16	aadA2,aadA3,aadA8,aph3,dfrA12,mphA,strA,sul1,sul2	blaCTX-M-14	blaCTX-M-14	NA	intI1,qacE△1,sul1	pO111_1	NP	iroC,iroD,iroE,iroN,iss	shuA,shuT
270	ESC_HA9590AA	Human	Germany	2013	A	3013	A1	O86:H18	0.16	NP	blaCTX-M-14	blaCTX-M-14	NA	IS26	NP	NP	iroC,iroD,iroE,iroN,iss	shuA,shuT
271	ESC_IA9085AA	Human	Netherlands	N/A	A	3014	A1	O86:H18	0.16	aadA2,aadA3,aadA8,blaTEM-1,catA1,dfrA12,mphA,sul1,tetD	blaCTX-M-14	blaCTX-M-14	NA	intI1,IS26,qacE△1,sul1	NP	NP	iroC,iroD,iroE,iroN,iss	shuA,shuT
272	ESC_HA7544AA	Water	Japan	N/A	A	3015	A1	H18	0.16	aadA2,aadA3,aadA8,dfrA12,mphA,sul1	blaCTX-M-14	blaCTX-M-14	NA	intI1,IS26,qacE△1,sul1	NP	NP	iroC,iroD,iroE,iroN	shuA,shuT
273	ESC_XA1174AA	Human	Canada	2013	A	3009	A1	O86:H18	0.16	aadA2,aadA3,aadA8,dfrA12,mphA,sul1	blaCTX-M-14	blaCTX-M-14	NA	intI1,IS26,qacE△1,sul1	IncFIA,IncHIA,IncHIB	F-:A8:B-	iroC,iroD,iroE,iroN,iss	shuA,shuT
274	ESC_IA9518AA	Human	Netherlands	N/A	A	3013	A1	O86:H18	0.16	aac3,aadA2,aadA3,aadA8,aph3,blaTEM-1,catA1,dfrA12,mphA,strA,sul1,sul2,tetD	blaCTX-M-14	blaCTX-M-14	NA	intI1,qacE△1,sul1	NP	NP	iroC,iroD,iroE,iroN,iss	shuA,shuT
275	ESC_CB2280AA	Human	France	2016	A	3019	A1	O86:H18	0.16	aadA2,aadA3,aadA8,dfrA12,mphA,sul1	blaCTX-M-14	blaCTX-M-14	NA	intI1,qacE△1,sul1	NP	NP	iroC,iroD,iroE,iroN,iss	shuA,shuT
276	ESC_TA2324AA	Avian	Australia	2017	A	3031	A1	H18	0.14	aph3,strA,sul2	blaCTX-M-14	blaCTX-M-14	NA	NP	NP	NP	iroC,iroD,iroE,iroN,iss	shuA,shuT
277	ESC_TA2197AA	Avian	Australia	2017	A	3068	A1	H18	0.16	aph3,strA,sul2	blaCTX-M-14	blaCTX-M-14	NA	IS26	NP	NP	iroC,iroD,iroE,iroN,iss	shuA,shuT
278	ESC_TA7233AA	Human	Canada	2016	A	3017	A1	O86:H18	0.2	aac3,aadA2,aadA3,aadA8,aph3,dfrA12,mphA,strA,sul1,sul2	blaCTX-M-14	blaCTX-M-14	NA	intI1,IS26,qacE△1,sul1	IncX4	NP	iroC,iroD,iroE,iroN	shuA,shuT
279	ESC_UA7278AA	Human	Sweden	N/A	A	3017	A1	O86:H18	0.16	aadA2,aadA3,aadA8,aph3,dfrA12,mphA,strA,sul1,sul2	blaCTX-M-14	blaCTX-M-14	NA	intI1,IS26,qacE△1,sul1	NP	NP	iroC,iroD,iroE,iroN,iss,iucA	shuA,shuT
280	ESC_GB6057AA	Human	United States	2017	A	3017	A1	O86:H18	0.16	NP	blaCTX-M-14	blaCTX-M-14	NA	IS26	NP	NP	iroC,iroD,iroE,iroN	shuA,shuT
281	ESC_GB3907AA	Human	Canada	2013	A	3014	A1	O86:H18	0.16	blaBIL,blaCMY,blaLAT_1	blaCTX-M-14	blaCTX-M-14	NA	IS26	NP	NP	iroC,iroD,iroE,iroN,iss	shuA,shuT
282	ESC_WA5787AA	Human	N/A	2014	A	3016	A1	O86:H18	0.12	aadA2,aadA3,aadA8,aph3,dfrA12,mphA,strA,sul1,sul2	blaCTX-M-14	blaCTX-M-14,IS1999	blaOXA-244	intI1,qacE△1,sul1	NP	NP	iroC,iroD,iroE,iroN,iss	shuA,shuT
283	ESC_WA8474AA	Human	N/A	N/A	A	3023	A1	O86:H18	0.18	aadA2,aadA3,aadA8,aph3,dfrA12,mphA,strA,sul1,sul2	blaCTX-M-14	blaCTX-M-14	NA	intI1,IS26,qacE△1,sul1	NP	NP	iroC,iroD,iroE,iroN,iss	shuA,shuT
284	ESC_QA4912AA	Canine	Brazil	2013	A	3028	A1	O86:H18	0.16	aac3,aadA2,aadA3,aadA8,dfrA12,mphA,sul1	blaCTX-M-14	blaCTX-M-14	NA	intI1,IS26,qacE△1,sul1	NP	NP	iroC,iroD,iroE,iroN,iss	shuA,shuT
285	ESC_QA4905AA	Canine	Brazil	2013	A	3040	A1	O86:H18	0.12	aadA2,aadA3,aadA8,dfrA12,mphA,sul1	blaCTX-M-14	blaCTX-M-14	NA	intI1,IS26,qacE△1,sul1	NP	NP	iroC,iroD,iroE,iroN,iss	shuA,shuT
286	ESC_GB0115AA	Human	Brazil	2016	A	3051	A1	H18	0.16	aadA2,aadA3,aadA8,aph3,dfrA12,mphA,strA,sul1,sul2	blaCTX-M-14	blaCTX-M-14	NA	intI1,qacE△1,sul1	NP	NP	iroC,iroD,iroE,iroN,iss	shuA,shuT
287	ESC_HB5876AA	Human	Brazil	2019	A	3051	A1	O86:H18	0.16	aadA2,aadA3,aadA8,aph3,dfrA12,mphA,strA,sul1,sul2	blaCTX-M-14	blaCTX-M-14	NA	intI1,qacE△1,sul1	NP	NP	iroC,iroD,iroE,iroN,iss	shuA,shuT
288	ESC_GB0221AA	Human	Brazil	2019	A	3032	A1	H18	0.16	aac3,aadA2,aadA3,aadA8,aph3,dfrA12,mphA,strA,sul1,sul2	blaCTX-M-14	blaCTX-M-14	NA	intI1,qacE△1,sul1	NP	NP	iroC,iroD,iroE,iroN,iss	shuA,shuT
289	ESC_HB5878AA	Human	Brazil	2019	A	3032	A1	O86:H18	0.16	aac3,aadA2,aadA3,aadA8,aph3,dfrA12,mphA,strA,sul1,sul2	blaCTX-M-14	blaCTX-M-14	NA	intI1,qacE△1,sul1	NP	NP	iroC,iroD,iroE,iroN,iss	shuA,shuT
290	ESC_FB8150AA	Human	China	2017	A	3012	A1	O86:H18	0.26	aadA2,aadA3,aadA8,aph3,dfrA12,mphA,strA,sul1	blaCTX-M-14, blaCTX-M-15	blaCTX-M-14,blaCTX-M-15,	NA	intI1,qacE△1,sul1	IncB/O/K,IncFIB,IncFII,IncL,IncM2	F103:A-:B28	iss	shuA,shuT
291	ESC_FB5746AA	Human	China	2018	A	3014	A1	O86:H18	0.18	aadA2,aadA3,aadA8,aph3,blaTEM-1,dfrA12,mphA,strA,sul1,sul2	blaCTX-M-14	blaCTX-M-14	NA	intI1,qacE△1,sul1	IncFIB, IncFII	F35:A-:B28	iss	shuA,shuT
292	ESC_FB0890AA	Human	N/A	2017	A	3011	A1	O86:H18	0.18	aadA2,aadA3,aadA8,aph3,blaTEM-1,dfrA12,mphA,strA,sul1,sul2	blaCTX-M-14	blaCTX-M-14	NA	intI1,qacE△1,sul1	IncFIB, IncFII	F35:A-:B28	iss	shuA,shuT
293	ESC_IA9802AA	Human	Netherlands	N/A	A	3016	A1	O86:H18	0.16	aadA2,aadA3,aadA8,aph3,dfrA12,mphA,strA,sul1,sul2	blaCTX-M-14	blaCTX-M-14	NA	intI1,qacE△1,sul1	NP	NP	iroC,iroD,iroE,iroN,iss	shuA,shuT
294	ESC_GB6032AA	Human	United States	2017	A	3015	A1	O86:H18	0.16	aac3,aph3,strA,sul2	blaCTX-M-14	blaCTX-M-14	NA	NP	NP	NP	iroC,iroD,iroE,iroN,iss	shuA,shuT
295	ESC_GB5997AA	Human	United States	2017	A	3014	A1	O86:H18	0.16	aac3,aph3,strA,sul2	blaCTX-M-14	blaCTX-M-14	NA	NP	NP	NP	iroC,iroD,iroE,iroN,iss	shuA,shuT
296	ESC_NA8326AA	Human	Ireland	2016	A	3020	A1	O86:H18	0.16	aadA2,aadA3,aadA8,aph3,dfrA12,mphA,strA,sul1,sul2	blaCTX-M-14	blaCTX-M-14,blaOXA-48, IS1999	blaOXA-48	intI1,qacE△1,sul1	IncL	NP	iroC,iroD,iroE,iroN,iss	shuA,shuT
297	ESC_YA3464AA	Human	N/A	2012	A	3014	A1	O86:H18	0.22	aac3,aadA2,aadA3,aadA8,aph3,dfrA12,floR,mphA,strA,sul1,sul2,tetA	blaCTX-M-14	blaCTX-M-14	NA	intI1,qacE△1,sul1	NP	NP	iroC,iroD,iroE,iroN,iss	shuA,shuT
298	ESC_JA0438AA	Human	Netherlands	N/A	A	3015	A1	O86:H18	0.22	aac3,aadA2,aadA3,aadA8,aph3,dfrA12,floR,mphA,strA,sul1,sul2,tetA	blaCTX-M-14	blaCTX-M-14	NA	intI1,IS26,qacE△1,sul1	NP	NP	iroC,iroD,iroE,iroN,iss	shuA,shuT
299	ESC_IA8973AA	Human	Netherlands	N/A	A	3015	A1	O86:H18	0.22	aac3,aadA2,aadA3,aadA8,aph3,dfrA12,floR,mphA,strA,sul1,sul2,tetA	blaCTX-M-14	blaCTX-M-14	NA	intI1,IS26,qacE△1,sul1	NP	NP	iroC,iroD,iroE,iroN,iss	shuA,shuT
300	ESC_RA7057AA	Human	Netherlands	2012	A	3016	A1	O86:H18	0.16	aac3,aadA2,aadA3,aadA8,aph3,dfrA12,mphA,strA,sul1,sul2	blaCTX-M-14	blaCTX-M-14	NA	intI1,qacE△1,sul1	IncX4	NP	iroC,iroD,iroE,iroN,iss	shuA,shuT
301	ESC_GB9253AA	Human	N/A	N/A	A	3026	A1	O86:H18	0.12	aph3,strA,sul2	blaCTX-M-14	blaCTX-M-14	NA	NP	NP	NP	iroC,iroD,iroE,iroN,iss	shuA,shuT
302	ESC_CB9484AA	Human	Australia	2017	A	3007	A1	O86:H18	0.16	aadA2,aadA3,aadA8,aph3,dfrA12,mphA,strA,sul1,sul2	blaCTX-M-14	blaCTX-M-14	NA	intI1,IS26,qacE△1,sul1	NP	NP	iroC,iroD,iroE,iroN,iss	shuA,shuT
303	ESC_GB5455AA	Human	N/A	N/A	A	3012	A1	O86:H18	0.16	aadA2,aadA3,aadA8,aph3,dfrA12,mphA,strA,sul1,sul2	blaCTX-M-14	blaCTX-M-14	NA	intI1,qacE△1,sul1	NP	NP	iroC,iroD,iroE,iroN,iss	shuA,shuT
304	ESC_GB8596AA	Human	N/A	N/A	A	3022	A1	O86:H18	0.16	aac3,	blaCTX-M-14	blaCTX-M-14	NA	NP	NP	NP	iroC,iroD,iroE,iroN,iss	shuA,shuT
305	ESC_FB5066AA	Human	China	2018	A	3268	A1	O86:H18	0.16	aac3,aadA2,aadA3,aadA8,dfrA12,mphA,sul1	blaCTX-M-14	blaCTX-M-14	NA	intI1,IS26,qacE△1,sul1	NP	NP	iroC,iroD,iroE,iroN,iss,ompT	shuA,shuT
306	ESC_NA2644AA	Human	United States	2013	A	3014	A1	O86:H18	0.18	aac3,aadA2,aadA3,aadA8,aph3,blaBIL,blaCMY,blaLAT_1,blaTEM-1,catA1,dfrA12,mphA,strA,sul1,sul2,tetD	blaCTX-M-14	blaCTX-M-14	NA	intI1,IS26,qacE△1,sul1	IncB/O/K,IncFII	F2:A-:B-	col1a-operon,iroC,iroD,iroE,iroN,iss	shuA,shuT
307	ESC_RA0236AA	Human	Sweden	2015	A	3011	A1	O86:H18	0.16	aadA2,aadA3,aadA8,aph3,dfrA12,mphA,strA,sul1,sul2	blaCTX-M-14	blaCTX-M-14	NA	intI1,qacE△1,sul1	NP	NP	iss	shuA,shuT
308	ESC_WA7250AA	N/A	Cambodia	2016	A	3013	A1	H18	0.16	aac3,aadA2,aadA3,aadA8,aph3,blaTEM-1,dfrA12,mphA,strA,sul1,sul2,tetD	blaCTX-M-14	blaCTX-M-14	NA	intI1,qacE△1,sul1	NP	NP	iroC,iroD,iroE,iroN,iss	shuA,shuT
309	ESC_IB9079AA	Human	Australia	2018	A	3015	A1	O86:H18	0.18	aph3,strA,sul2	blaCTX-M-14	blaCTX-M-14	NA	NP	NP	NP	iss	shuA,shuT
310	ESC_HA5060AA	Human	United Kingdom	2010	A	2098		O86:H2	0.18	aadA1,aadA21,aph3,blaTEM-1,catA1,dfrA1,strA,sul2,tetD	blaCTX-M-15	blaCTX-M-15	NA	NP	IncFIB,IncFII	F1:A-:B33	iss	aap,aggR,shuA,shuT
311	ESC_FB5032AA	Human	China	2018	A	2068		O86:H2	0.26	aac3,aadA5,blaTEM-1,dfrA17,mphA,sul1	blaCTX-M-15	blaCTX-M-15	NA	intI1,qacE△1,sul1	IncFIB, IncFII	F35:A-:B28	iss	shuA,shuT
312	ESC_GB6446AA	Human	Singapore	2015	A	1749		O86:H45	0.28	blaTEM-1,tetB	NA	NP	NA	IS26	Col(pHAD28),Col156,IncFIB,IncFII	F29:A-:B2	iss,iucA,iucB,iucC,iucD,iutA,sitA,sitB,sitC,sitD	shuA,shuT	cjrABC-senB, Fe-transporter operon
313	ESC_GB6475AA	Human	Malaysia	2015	A	1748		H45	0.28	blaTEM-1,tetB	NA	NP	NA	IS26	Col156,IncFIB,IncFII,pO111_1	F29:A-:B2	iss,iucA,iucB,iucC,iucD,iutA,sitA,sitB,sitC,sitD	shuA,shuT	cjrABC-senB, Fe-transporter operon, colE1
314	ESC_GB6548AA	Human	Malaysia	2015	A	1746		H45	0.28	blaTEM-1,tetB	NA	NP	NA	IS26	Col156,IncFIB,IncFII	F29:A-:B2	iss,iucA,iucB,iucC,iucD,iutA,sitA,sitB,sitC,sitD	shuA,shuT	cjrABC-senB, Fe-transporter operon, colE1
315	ESC_RA2472AA	Water	United States	1993	A	1437		O86:H18	0.16	aph3,blaTEM-1,catA1,dfrA7,strA,sul1,sul2,tetD	NA	NP	NA	intI1,qacE△1,sul1	NP	NP	iss,sitA,sitB,sitC,sitD	shuA,shuT
316	ESC_RA0209AA	Human	Sweden	2015	A	2120		O86:H18	0.3	dfrA7,sul1	blaCTX-M-15	blaCTX-M-15,blaCTX-M-15-linked-ISEcp1	NA	intI1,IS26,qacE△1,sul1	Col156,IncFIB,IncFII	F51:A-:B10	iss,iucB,iucC,iucD,iutA,sitA,sitB,sitC,sitD	shuA,shuT	cjrABC-senB, Fe-transporter operon, colE1
317	ESC_BA2944AA	Human	United States	N/A	A	2696		H18	0.28	aph3,blaTEM-1,catA1,dfrA7,strA,sul1,sul2,tetD	NA	NP	NA	intI1,IS26,qacE△1,sul1	Col156,IncFIB,IncFII	F51:A-:B10	iss,iucB,iucC,iucD,iutA,sitA,sitB,sitC,sitD	shuA,shuT	cjrABC-senB, Fe-transporter operon, colE1
318	ESC_YA3546AA	Human	N/A	2010	A	2692		H18	0.3	aph3,blaTEM-1,catA1,dfrA7,strA,sul1,sul2,tetD	NA	NP	NA	intI1,IS26,qacE△1,sul1	Col156,IncFIB,IncFII	F51:A-:B10	iss,iucB,iucC,iucD,iutA,sitA,sitB,sitC,sitD	shuA,shuT	cjrABC-senB, Fe-transporter operon, colE1
319	ESC_WA6871AA	Human	United States	1997	A	1448		O86:H18	0.2	aph3,blaTEM-1,blaZ,dfrA5,mphC,msrA,strA,sul1,sul2	NA	NP	NA	intI1,qacE△1,sul1	IncFIB	F-:A-:B1	iss,sitA,sitB,sitC,sitD	shuA,shuT
320	ESC_WA6908AA	Human	United States	1999	A	1450		O86:H18	0.22	aph3,blaTEM-1,catA1,dfrA5,strA,sul1,sul2,tetD	NA	NP	NA	intI1,IS26,qacE△1,sul1	Col156,IncFIB,IncFII	F24:A-:B1	iss,sitA,sitB,sitC,sitD	shuA,shuT	cjrABC-senB, Fe-transporter operon, colE1
321	ESC_FA8286AA	Human	United States	2015	A	1461		O86:H18	0.24	blaTEM-1,catA1	NA	NP	NA	IS26	IncB/O/K,IncK,IncFIB,IncFII	F2:A-:B1	iss,sitA,sitB,sitC,sitD	shuA,shuT
322	ESC_IA9353AA	Human	Netherlands	N/A	A	1668		O86:H18	0.32	aph3,blaTEM-1,strA,sul1,sul2	blaCTX-M-15	blaCTX-M-15,blaCTX-M-15-linked-ISEcp1	NA	intI1,IS26,qacE△1,sul1	Col156,IncB,IncFIB,IncFII	F24:A-:B1	iss,iucB,iucC,iucD,iutA,sitA,sitB,sitC,sitD	shuA,shuT	cjrABC-senB, Fe-transporter operon, colE1
323	ESC_HA5771AA	Human	United Kingdom	2012	A	1735		O86:H18	0.46	aph3,blaTEM-1,dfrA14,mphA,strA,sul2,tetD	NA	NP	NA	IS26	NP	NP	iroC,iroD,iroE,iroN,iss,iucB,iucC,iucDsitA,sitB,sitC,sitD	shuA,shuT
324	ESC_IA9629AA	Human	Netherlands	N/A	A	1376		O86:H18	0.36	aph3,strA,sul2	blaCTX-M-14	NP	NA	IS26	Col156,IncI2,IncI2(Delta)	NP	iss,iucA,iucB,iucC,iucD,iutA,sitA,sitB,sitC,sitD	shuA,shuT	cjrABC-senB, Fe-transporter operon, colE1
325	ESC_GB3746AA	Human	N/A	N/A	A	1384		O86:H18	0.36	aph3,strA,sul2	blaCTX-M-14	NP	NA	IS26	Col156	NP	iss,iucA,iucB,iucC,iucD,iutA,sitA,sitB,sitC,sitD	shuA,shuT	cjrABC-senB, Fe-transporter operon, colE1
326	ESC_GB8711AA	Human	N/A	N/A	A	1388		O86:H18	0.36	aph3,strA,sul2	blaCTX-M-14	NP	NA	IS26	Col156,IncFII	F29:A-:B-	iss,iucA,iucB,iucC,iucD,iutA,sitA,sitB,sitC,sitD	shuA,shuT	cjrABC-senB, Fe-transporter operon, colE1
327	ESC_FB2091AA	Human	Canada	2008	A	1373		O86:H18	0.36	aph3,blaTEM-1,dfrA7,strA,sul2,tetB	blaCTX-M-15	blaCTX-M-15,blaCTX-M-15-linked-ISEcp1	NA	NP	Col156,IncFIB,IncFII	F29:A-:B10	iss,iucA,iucB,iucC,iucD,iutA,sitA,sitB,sitC,sitD	shuA,shuT	cjrABC-senB, Fe-transporter operon, colE1
328	ESC_TA7135AA	Human	Saudi Arabia	2017	A	1379		H18	0.38	blaTEM-1,dfrA7,mphA,tetB	blaCTX-M-15	blaCTX-M-15,blaCTX-M-15-linked-ISEcp1	NA	IS26	Col156	NP	iss,iucA,iucB,iucC,iucD,iutA,sitA,sitB,sitC,sitD	shuA,shuT	cjrABC-senB, Fe-transporter operon
329	ESC_QA4908AA	Human	Brazil	2013	A	1395		H18	0.34	aac6,aadA5,catB4,mphA,tetB	blaCTX-M-15	blaCTX-M-15	NA	intI1,qacE△1,	Col156	NP	iss,iucA,iucB,iucC,iucD,iutA,sitA,sitB,sitC,sitD	shuA,shuT	cjrABC-senB, Fe-transporter operon
330	ESC_RA0335AA	Human	Brazil	0	A	1378		O86:H18	0.36	aac6,aadA5,dfrA17,mphA,sul1,tetB	blaCTX-M-15	blaCTX-M-15	blaOXA-1	intI1,qacE△1,sul1	Col156,IncFIA,IncFIB,IncFII	F31:A4:B10	iucA,iucB,iucC,iucD,iutA,sitA,sitB,sitC,sitD	shuA,shuT	cjrABC-senB, Fe-transporter operon, colE1
331	ESC_UA7280AA	Human	Sweden	N/A	A	1370		O86:H18	0.36	aac6,blaOXA-1catB4	blaCTX-M-15	blaCTX-M-15	blaOXA-1	IS26	IncFIA,IncFIB,IncFII	F36:A4:B10	iss,iucA,iucB,iucC,iucD,iutA,sitA,sitB,sitC,sitD	shuA,shuT
332	ESC_FB3592AA	Human	Australia	2017	A	1372		H18	0.36	aac6,aadA5,dfrA17,mphA,sul1,tetB	blaCTX-M-15	blaCTX-M-15	blaOXA-1	intI1,qacE△1,sul1	Col156,IncFIA,IncFIB,IncFII	F36:A4:B10	iss,iucA,iucB,iucC,iucD,iutA,sitA,sitB,sitC,sitD	shuA,shuT	cjrABC-senB, Fe-transporter operon, colE1
333	ESC_HA5582AA	Human	United States	2004	A	1460		O86:H18	0.22	blaTEM-1,dfrA5,mphA,sul1	NA	NP	NA	intI1,qacE△1,sul1	Col156,IncFIB,IncFII	F24:A-:B1	iss,sitA,sitB,sitC,sitD	shuA,shuT	cjrABC-senB, Fe-transporter operon, colE1
334	ESC_CA5359AA	Human	Sweden	1995	A	1442		O86:H18	0.22	aph3,blaTEM-1,catA1,dfrA5,strA,sul1,sul2,tetD	NA	NP	NA	intI1,IS26,qacE△1,sul1	Col156,IncFIB,IncFII	F24:A-:B1	iss,sitA,sitB,sitC,sitD	shuA,shuT	cjrABC-senB, Fe-transporter operon, colE1
335	ESC_CA4325AA	Human	Denmark	2003	A	1451		O86:H18	0.16	aph3,strA,sul2	NA	NP	NA	IS26	IncFII	F72:A-:B-	iss,sitA,sitB,sitC,sitD	shuA,shuT
336	CE1760	Bird	Australia	2012	A	1458		O86:H18	0.26	aadA2,aadA3,aadA8,aph3,blaSHV-1,blaTEM-1,catA1,dfrA12,mphA,strA,sul1,sul2,tetD	NA	NP	NA	intI1,qacE△1,sul1	Col156,IncFIB,IncFII	F51:A-:B10	iss,sitA,sitB,sitC,sitD	shuA,shuT	cjrABC-senB, Fe-transporter operon, colE1
337	ESC_XA9502AA	Human	Sweden	2012	A	1465		O86:H18	0.22	aadA2,aadA3,aadA8,aph3,blaTEM-1,dfrA12,dfrA5,mphA,strA,sul1,sul2	blaCTX-M-14	blaCTX-M-14	NA	intI1,qacE△1,sul1	Col156,IncFIB,IncFII	F35:A-:B1	iss,sitA,sitB,sitC,sitD	shuA,shuT	cjrABC-senB, Fe-transporter operon, colE1
338	ESC_RA0557AA	Human	Sweden	2012	A	1466		O86:H18	0.22	aadA2,aadA3,aadA8,aph3,blaTEM-1,dfrA12,dfrA5,mphA,strA,sul1,sul2	blaCTX-M-14	blaCTX-M-14	NA	intI1,IS26,qacE△1,sul1	Col156,IncFIB,IncFII	F35:A-:B1	iss,sitA,sitB,sitC,sitD	shuA,shuT	cjrABC-senB, Fe-transporter operon, colE1
339	ESC_FB5964AA	Human	China	2018	A	1472		O86:H18	0.22	NP	blaCTX-M-15	blaCTX-M-15	NA	IS26	Col156,IncFIB,IncFIC	C4:A-:B1	iucA,iucB,iucC,iucD,iutA,sitA,sitB,sitC,sitD	shuA,shuT	cjrABC-senB, Fe-transporter operon, colE1
340	ESC_JB8352AA	Human	China	2018	A	1480		O86:H18	0.2	aac3,aadA2,aadA3,aadA8,dfrA12,mphA,sul1,sul2	blaCTX-M-15	blaCTX-M-15	NA	intI1,qacE△1,sul1	Col156,IncFIB	F-:A-:B1	iss,sitA,sitB,sitC,sitD	shuA,shuT	cjrABC-senB, Fe-transporter operon, colE1
341	ESC_FB5839AA	Human	China	2018	A	1485		O86:H18	0.2	aac3,sul2	blaCTX-M-15	blaCTX-M-15	NA	NP	Col156,IncFIB	F-:A-:B1	iss,sitA,sitB,sitC,sitD	shuA,shuT	cjrABC-senB, Fe-transporter operon, colE1
342	ESC_FB5876AA	Human	China	2018	A	1484		O86:H18	0.26	aac3,sul2	blaCTX-M-14,blaCTX-M-15	blaCTX-M-14,blaCTX-M-15,	NA	NP	Col156,IncFIB,IncFII,IncI1(Gamma)	F2:A-:B1	col1a-operon,iss,sitA,sitB,sitC,sitD	shuA,shuT	cjrABC-senB, Fe-transporter operon, colE1
343	ESC_FB3779AA	Human	China	2018	A	1476		O86:H18	0.22	aadA2,aadA3,aadA8,blaTEM-1,dfrA12,mphA,sul1	blaCTX-M-14	blaCTX-M-14	NA	intI1,qacE△1,sul1	Col156,IncFIB,IncFII	F24:A-:B1	iss,sitA,sitB,sitC,sitD	shuA,shuT	cjrABC-senB, Fe-transporter operon, colE1
344	ESC_WA5615AA	Human	Singapore	2011	A	1464		H18	0.22	aac3,aph3,blaTEM-1,dfrA5,strA,sul1,sul2	blaCTX-M-14	blaCTX-M-14	NA	intI1,qacE△1,sul1	Col(MG828),Col156,IncFIB, IncFII	F35:A-:B1	sitA,sitB,sitC,sitD	shuA,shuT	cjrABC-senB, Fe-transporter operon, colE1
345	ESC_FB7590AA	Human	China	2017	A	1466		O86:H18	0.22	aadA2,aadA3,aadA8,aph3,blaTEM-1,dfrA12,dfrA5,mphA,strA,sul1,sul2	blaCTX-M-14	blaCTX-M-14	NA	intI1,qacE△1,sul1	Col156,IncFIB,IncFII	F24:A-:B1	iss,sitA,sitB,sitC,sitD	shuA,shuT	cjrABC-senB, Fe-transporter operon, colE1
346	ESC_FB5954AA	Human	China	2018	A	1473		O86:H18	0.22	aac3,aph3,blaTEM-1,dfrA5,strA,sul1,sul2	blaCTX-M-14	blaCTX-M-14	NA	intI1,qacE△1,sul1	Col156,IncFIB,IncFII,IncY	F24:A-:B1	sitA,sitB,sitC,sitD	shuA,shuT	cjrABC-senB, Fe-transporter operon, colE1
347	ESC_FB3374AA	Human	China	2017	A	1471		O86:H18	0.22	aac3,aadA2,aadA3,aadA8,aph3,blaTEM-1,dfrA12,dfrA5,mphA,strA,sul1,sul2	blaCTX-M-14	blaCTX-M-14	NA	intI1,qacE△1,sul1	Col156,IncFIB,IncFII	F24:A-:B1	sitA,sitB,sitC,sitD	shuA,shuT	cjrABC-senB, Fe-transporter operon, colE1
348	ESC_GB5576AA	Human	United States	1997	A	1441		O86:H18	0.16	aadA2,aadA3,aadA8,aph3,blaBIL,blaCMY,blaLAT_1,blaTEM-1,catA1,dfrA12,dfrA5,floR,strA,sul1,sul2,tetA,tetD	NA	NP	NA	intI1,IS26,qacE△1,sul1	Col156,IncC,IncFIB	F-:A-:B1	iss,sitA,sitB,sitC,sitD	shuA,shuT	cjrABC-senB, colE1
349	ESC_IB9045AA	Human	Australia	2017	A	1468		O86:H18	0.18	NP	blaCTX-M-15	blaCTX-M-15,blaCTX-M-15-linked-ISEcp1	NA	IS26	IncFII	F35:A-:B-	iss,sitA,sitB,sitC,sitD	shuA,shuT
350	ESC_FB3583AA	Human	Australia	2017	A	1476		H18	0.22	blaTEM-1	blaCTX-M-15	blaCTX-M-15,blaCTX-M-15-linked-ISEcp1	NA	IS26	Col156,IncFIB	F-:A-:B1	iss,sitA,sitB,sitC,sitD	shuA,shuT	cjrABC-senB, colE1
351	ESC_JA0473AA	Human	Netherlands	N/A	A	1472		O86:H18	0.12	NP	blaCTX-M-14	blaCTX-M-14	NA	IS26	IncFII	F2:A-:B-	iss,sitA,sitB,sitC,sitD	shuA,shuT
352	ESC_TA1970AA	Human	N/A	2017	A	1463		O86:H18	0.24	aadA5,aph3,blaTEM-1,catA1,dfrA17,mphA,strA,sul1,sul2,tetB,tetD	blaCTX-M-14	blaCTX-M-14	NA	IS26,qacE△1,sul1	NP	NP	sitA,sitB,sitC,sitD	shuA,shuT
353	ESC_GB6033AA	Human	United States	2017	A	1467		O86:H18	0.24	aadA5,aph3,blaTEM-1,dfrA17,mphA,strA,sul1,sul2,tetB	blaCTX-M-14	blaCTX-M-14	NA	intI1△,IS26,qacE△1,sul1	NP	NP	iucA,iucB,iucC,iucD,iutA,sitA,sitB,sitC,sitD	shuA,shuT
354	ESC_JB9709AA	Human	China	2017	A	1471		O86:H18	0.24	sul2,tetB	blaCTX-M-14	blaCTX-M-14	NA	IS26	NP	NP	iss,iucA,iucB,iucC,iucD,iutA,sitA,sitB,sitC,sitD	shuA,shuT
355	ESC_FB4124AA	Human	United States	N/A	A	1472		H18	0.18	blaTEM-1,dfrA5,sul1	NA	NP	NA	intI1,IS26,qacE△1,sul1	Col156,IncFIB,IncFII	F24:A-:B1	iss,sitA,sitB,sitC,sitD	shuA,shuT	cjrABC-senB, Fe-transporter operon, colE1
356	ESC_XA1196AA	Human	Canada	2013	A	1471		O86:H18	0.18	blaTEM-1,catA1,dfrA5,sul1,tetD	NA	NP	NA	intI1,IS26,qacE△1,sul1	Col156,IncFIB,IncFII,IncI1(Gamma)	F24:A-:B1	iss,sitA,sitB,sitC,sitD	shuA,shuT	cjrABC-senB, Fe-transporter operon, colE1
357	ESC_ZA6581AA	Human	Oman	2015	A	1479		O86:H18	0.18	aadA5,blaTEM-1,catA1,dfrA17,mphA,sul1,tetD	NA	blaOXA-48, IS1, IS1999	blaOXA-48	IS26,qacE△1,sul1	IncFIB,IncFII	F24:A-:B1	sitA,sitB,sitC,sitD	shuA,shuT	senB, Fe-transporter operon
358	ESC_FB5827AA	Human	China	2017	A	1484		O86:H18	0.24	aph3,blaTEM-1,strA,sul2	blaCTX-M-14	blaCTX-M-14	NA	NP	IncFIB,IncFII,IncN,pO111_1	F40:A-:B28	iss	shuA,shuT
359	CE1751	Bird	Australia	2012	A	1475		O86:H18	0.16	aadA5,blaTEM-1,catA1,dfrA17,mphA,sul1,tetB,tetD	blaCTX-M-14	blaCTX-M-14	NA	intI1,IS26,qacE△1,sul1	Col(MG828),IncB/O/K,IncK,IncFIA,IncFIB,IncFII	F1:A2:B20	iss	shuA,shuT
360	ESC_YA1307AA	Human	Switzerland	2014	A	1461		O86:H18	0.24	aac6,aadA2,aadA3,aadA8,aph3,catB8,dfrA12,mphA,strA,sul1,sul2,tetD	blaCTX-M-9	NP	NA	intI1△,IS26,qacE△1,sul1	IncFIC	C4:A-:B-	iss,iucA,iucB,iucC,iucD,iutA,sitA,sitB,sitC,sitD	shuA,shuT
361	ESC_YA1250AA	Human	Switzerland	2014	A	1462		O86:H18	0.24	aac6,aadA2,aadA3,aadA8,aph3,catB8,dfrA12,mphA,strA,sul1,sul2,tetD	blaCTX-M-9	NP	NA	intI1△,IS26,qacE△1,sul1	IncFIB,IncFIC	C4:A-:B10	iss,iucA,iucB,iucC,iucD,iutA,sitA,sitB,sitC,sitD	shuA,shuT
362	ESC_NA2676AA	Human	United States	2011	A	1467		O86:H18	0.28	aac6,aadA2,aadA3,aadA8,catA1,catB8,dfrA12,mphA,sul1,tetD	NA	NP	NA	intI1△,IS26,qacE△1,sul1	IncFIB,IncFIC	C4:A-:B34	iss,iucA,iucB,iucC,iucD,iutA,sitA,sitB,sitC,sitD	shuA,shuT
363	ESC_GB9769AA	Human	Canada	2016	A	1471		O86:H18	0.18	aac6,catB8,sul1,tetD	NA	NP	NA	intI1△,IS26,qacE△1,sul1	Col(MP18),IncFIB,IncFII	F2:A-:B34	iss,iucA,iucB,iucC,iucD,iutA,sitA,sitB,sitC,sitD	shuA,shuT
364	ESC_IB9065AA	Human	Australia	2018	A	1492		O86:H18	0.14	NP	blaCTX-M-14	blaCTX-M-14	NA	IS26	Col156,IncI2(Delta),pO111_1	NP	iss,sitA,sitB,sitC,sitD	shuA,shuT
365	ESC_JB3118AA	Human	France	2017	A	1469		O86:H18	0.3	aph3,blaTEM-1,catA1,strA,sul2,tetB,tetD	NA	NP	NA	NP	Col156,IncFIB,IncFII	F29:A-:B2	iss,iucA,iucB,iucC,iucD,iutA,sitA,sitB,sitC,sitD	shuA,shuT	cjrABC-senB, Fe-transporter operon, colE1
366	ESC_KB1346AA	Canine	United States	2019	A	1464		O86:H18	0.32	blaTEM-1,tetB	NA	NP	NA	NP	Col156	NP	iss,iucA,iucB,iucC,iucD,iutA,sitA,sitB,sitC,sitD	shuA,shuT	cjrABC-senB, Fe-transporter operon, colE1
367	ESC_TA1903AA	Human	N/A	2016	A	1477		O86:H18	0.32	aph3,blaTEM-1,strA,sul2,tetB	NA	NP	NA	IS26	IncFIB,IncFII	F29:A-:B2	iss,iucA,iucB,iucC,iucD,iutA,sitA,sitB,sitC,sitD	shuA,shuT
368	ESC_XA7348AA*	Human	Norway	2013	A	2347		O86:H18	0.34	aph3,blaTEM-1,dfrA7,strA,sul2,tetB	blaCTX-M-14	NP	NA	IS26	Col(BS512),Col156,IncFIB,IncFII	F35:A-:B10	iss,iucA,iucB,iucC,iucD,iutA,ompT,sitA,sitB,sitC,sitD	shuA,shuT	cjrABC-senB, Fe-transporter operon, colE1
369	ESC_IB7692AA*	Human	Canada	2013	A	2081		O86:H18	0.26	aph3,blaTEM-1,dfrA8,strA,sul2	NA	NP	NA	IS26	IncFIA,IncFIB,IncFIC	C4:A6:B26	iss,iucA,iucB,iucC,iucD,iutA,ompT,sitA,sitB,sitC,sitD	shuA,shuT
370	ESC_GB8666AA*	Human	N/A	N/A	A	2422		O86:H18	0.34	aph3,blaTEM-1,dfrA14,mphA,strA,sul2,tetB	blaCTX-M-14	NP	NA	intI1,IS26	Col(BS512),Col(MG828),Col156,IncFIA,IncFIB,IncFII	F29:A-:B10	iss,iucA,iucB,iucC,iucD,iutA,ompT,sitA,sitB,sitC,sitD	shuA,shuT	cjrABC-senB, Fe-transporter operon, colE1
371	ESC_YA3500AA	Human	N/A	2010	A	2293		O86:H18	0.24	aph3,blaTEM-1,dfrA8,strA,sul2	NA	NP	NA	IS26	IncFIA,IncFIB,IncFIC	C4:A6:B26	iss,iucA,iucB,iucC,iucD,iutA	shuA,shuT
372	ESC_WA8845AA	Human	N/A	2014	A	2277		O86:H18	0.24	aph3,blaTEM-1,dfrA8,strA,sul2	NA	NP	NA	IS26	IncFIA,IncFIB,IncFII	F103:A6:B26	iss,iucA,iucB,iucC,iucD,iutA,sitA,sitB,sitC,sitD	shuA,shuT
373	ESC_WA8895AA	Human	N/A	2014	A	2277		H18	0.24	aph3,blaTEM-1,dfrA8,strA,sul2	NA	NP	NA	IS26	IncFIA,IncFIB,IncFIC	C4:A6:B26	iss,iucA,iucB,iucC,iucD,iutA,sitA,sitB,sitC,sitD	shuA,shuT
374	ESC_GB3692AA	Human	N/A	N/A	A	2211		O86:H18	0.24	aph3,blaTEM-1,dfrA8,strA,sul2	NA	NP	NA	IS26	IncFIA,IncFIB,IncFIC	C4:A6:B26	iss,iucA,iucB,iucC,iucD,iutA,sitA,sitB,sitC,sitD	shuA,shuT
375	ESC_XA1164AA	Human	Canada	2012	A	2203		O86:H18	0.24	aph3,blaTEM-1,dfrA8,strA,sul2	NA	NP	NA	IS26	IncFIA,IncFIB,IncFIC	C4:A6:B26	iucA,iucB,iucC,iucD,iutA,sitA,sitB,sitC,sitD	shuA,shuT
376	ESC_GB6588AA	Human	Singapore	2015	A	2221		H18	0.24	aph3,blaTEM-1,strA,sul2	NA	NP	NA	IS26	IncFIA,IncFIB,IncFIC	C4:A6:B26	iucA,iucB,iucC,iucD,iutA,sitA,sitB,sitC,sitD	shuA,shuT
377	ESC_CB2284AA	Human	France	2017	A	2207		O86:H18	0.28	2blaTEM-1,mphA	blaCTX-M-15	blaCTX-M-15,blaCTX-M-15-linked-ISEcp1	NA	IS26	IncFIA,IncFIB,IncFIC	C4:A6:B26	iss,iucA,iucB,iucC,iucD,iutA	shuA,shuT
378	ESC_GA1823AA	Water	United States	2015	A	2225		O86:H18	0.24	aph3,blaTEM-1,dfrA8,strA,sul2	NA	NP	NA	IS26	IncFIA,IncFIB,IncFIC	C4:A6:B26	iss,iucA,iucB,iucC,iucD,iutA	shuA,shuT
379	ESC_IB7623AA	Human	Canada	2012	A	2245		O86:H18	0.24	aph3,blaTEM-1,dfrA8,strA	NA	NP	NA	IS26	IncFIA,IncFIB,IncFIC	C4:A6:B26	iss,iucA,iucB,iucC,iucD,iutA	shuA,shuT
380	ESC_IA9532AA	Human	Netherlands	N/A	A	2208	A2	O86:H18	0.24	aadA5,aph3,dfrA17,mphA,strA,sul1,sul2,tetA	blaCTX-M-27	NP	NA	intI1△,IS26,qacE△1,sul1	IncFIB,IncFII	F30:A-:B10	iss	shuA,shuT
381	ESC_JA0320AA	Human	Netherlands	N/A	A	2209	A2	O86:H18	0.22	aadA5,aph3,dfrA17,mphA,strA,sul1,sul2,tetA	blaCTX-M-27	NP	NA	intI1△,IS26,qacE△1,sul1	IncFIB,IncFII	F30:A-:B10	iss	shuA,shuT
382	ESC_RA0458AA	Human	Sweden	2013	A	2210	A2	O86:H18	0.24	aadA5,aph3,dfrA17,mphA,strA,sul1,sul2,tetA	NA	NP	NA	IS26,qacE△1,sul1	NP	NP	iss	shuA,shuT
383	ESC_GB5514AA	Human	N/A	N/A	A	2229	A2	O86:H18	0.12	aadA5,dfrA17,mphA,sul1	blaCTX-M-27	NP	NA	intI1△,IS26,qacE△1,sul1	IncFIB,IncFII	F2:A-:B10	iss	shuA,shuT
384	ESC_XA7353AA	Human	Norway	2014	A	2212	A2	O86:H18	0.12	NP	blaCTX-M-27	NP	NA	IS26	IncFIB,IncFII	F2:A-:B10	iss	shuA,shuT
385	ESC_CB2341AA	Human	France	2016	A	2214	A2	H18	0.24	aadA5,aph3,dfrA17,mphA,strA,sul1,sul2,tetA	blaCTX-M-27	NP	NA	intI1△,IS26,qacE△1,sul1	IncFIB,IncFII	F30:A-:B10	iss	shuA,shuT
386	ESC_WA8932AA	Human	N/A	2014	A	2210	A2	H18	0.24	aadA5,aph3,dfrA17,mphA,strA,sul1,sul2,tetA	blaCTX-M-27	NP	NA	intI1△,IS26,qacE△1,sul1	IncFIB,IncFII	F2:A-:B10	iss	shuA,shuT
387	ESC_WA8826AA	Human	N/A	2014	A	2216	A2	H18	0.24	aadA5,aph3,dfrA17,mphA,strA,sul1,sul2,tetA	blaCTX-M-27	NP	NA	intI1△,IS26,qacE△1,sul1	IncFIB,IncFII	F2:A-:B10	iss	shuA,shuT
388	ESC_WA9001AA	Human	Ecuador	2015	A	2213	A2	O86:H18	0.24	NP	blaCTX-M-27	NP	NA	IS26	IncFIB,IncFII	F2:A-:B10	iss	shuA,shuT
389	ESC_WA8938AA	Human	N/A	2014	A	2212	A2	O86:H18	0.24	NP	blaCTX-M-27	NP	NA	IS26	IncFIB,IncFII	F2:A-:B10	iss	shuA,shuT
390	ESC_PA1663AA	Human	Vietnam	N/A	A	2214	A2	O86:H18	0.24	aadA5,aph3,dfrA17,mphA,strA,sul1,sul2,tetA	blaCTX-M-27	NP	NA	intI1△,IS26,qacE△1,sul1	IncFIB,IncFII	F2:A-:B10	iss	shuA,shuT
391	ESC_PA1664AA	Human	Vietnam	N/A	A	2214	A2	O86:H18	0.22	aadA5,aph3,dfrA17,mphA,strA,sul1,sul2,tetA	blaCTX-M-27	NP	NA	intI1△,IS26,qacE△1,sul1	IncFIB,IncFII	F2:A-:B10	iss	shuA,shuT
392	ESC_FB6937AA	Human	China	2017	A	2226	A2	O86:H18	0.14	aac3,aadA5,aph3,blaTEM-1,dfrA17,mphA,qnrS,strA,sul1,sul2,tetA	blaCTX-M-27	NP	NA	intI1△,IS26,qacE△1,sul1	IncB/O/K,IncFII,IncY	F30:A-:B-	iss	shuA,shuT
393	ESC_FB7844AA	Human	China	2017	A	2223	A2	O86:H18	0.14	aac3,aadA5,aph3,mphA,qnrS,strA,sul1,sul2,tetA	blaCTX-M-27	NP	NA	intI1△,IS26,qacE△1,sul1	IncFII	F30:A-:B-	iss	shuA,shuT
394	ESC_FB6938AA	Human	China	2017	A	2239	A2	O86:H18	0.14	aadA5,aph3,dfrA17,mphA,strA,sul1,sul2,tetA	blaCTX-M-27	NP	NA	intI1△,IS26,qacE△1,sul1	IncB/O/K,IncFII	F30:A-:B-	iss	shuA,shuT
395	ESC_XA7274AA	Human	Vietnam	2016	A	2223	A2	O86:H18	0.14	blaDHA-1,blaMOR,dfrA17,mphA,sul1	blaCTX-M-27	NP	NA	intI1,sul1	IncFII	F77:A-:B-	iss	shuA,shuT
396	ESC_GB6598AA	Human	Singapore	2015	A	2212	A2	H18	0.24	aadA5,aph3,blaBIL,blaCMY,blaLAT_1,dfrA17,mphA,strA,sul1,sul2,tetA	blaCTX-M-27	NP	NA	intI1△,IS26,qacE△1,sul1	IncFIB,IncFII	F2:A-:B10	iss	shuA,shuT
397	ESC_FB1295AA	Human	China	2017	A	2224	A2	O86:H18	0.22	aadA5,aph3,dfrA17,mphA,qnrS,strA,sul1,sul2,tetA	blaCTX-M-27	NP	NA	IS26,qacE△1,sul1	IncFIB,IncFII	F103:A-:B10	iss	shuA,shuT
398	ESC_GB9439AA	Human	Singapore	2017	A	2224	A2	O86:H18	0.2	NP	blaCTX-M-27	NP	NA	IS26	IncFIB,IncFII	F2:A-:B10	iss	shuA,shuT
399	ESC_RA6707AA	Water	United States	2016	A	2221	A2	H18	0.22	aadA5,dfrA17,mphA,sul1	blaCTX-M-27	NP	NA	intI1△,IS26,qacE△1,sul1	IncFIB,IncFII	F2:A-:B10	iss	shuA,shuT
400	ESC_FB9365AA	Human	Canada	2015	A	2216	A2	O86:H18	0.22	aadA5,aph3,dfrA17,mphA,strA,sul1,sul2,tetA	blaCTX-M-27	NP	NA	IS26,qacE△1,sul1	Col(BS512),IncFIB,IncFII	F2:A-:B10	iss	shuA,shuT
401	ESC_JB3117AA	Human	France	2017	A	2220	A2	O86:H18	0.22	aadA5,aph3,dfrA17,mphA,strA,sul1,sul2,tetA	blaCTX-M-27	NP	NA	IS26,qacE△1,sul1	IncFIB,IncFII,IncI1(Gamma)	F2:A-:B10	col1a-operon,iss	shuA,shuT
402	ESC_UA7319AA	Human	Sweden	N/A	A	2219	A2	O86:H18	0.22	aadA5,aph3,dfrA17,mphA,strA,sul1,sul2,tetA	blaCTX-M-27	NP	NA	intI1△,IS26,qacE△1,sul1	IncFIB,IncFII	F2:A-:B10	iss	shuA,shuT
403	ESC_FB9546AA	Human	New Zealand	2016	A	2218	A2	O86:H18	0.12	NP	blaCTX-M-27	NP	NA	IS26	IncB/O/K,IncFIB,IncFII	F2:A-:B10	iss	shuA,shuT
404	ESC_GB8716AA	Human	N/A	N/A	A	2220	A2	O86:H18	0.12	NP	blaCTX-M-27	NP	NA	IS26	IncFIB,IncFII	F2:A-:B10	iss	shuA,shuT
405	EC231	Human	Australia	2014	A	2216	A2	O86:H18	0.22	aadA5,aph3,dfrA17,mphA,strA,sul1,sul2,tetA	blaCTX-M-27	NP	NA	intI1△,IS26,qacE△1,sul1	IncFIB, IncFII	F100:A-:B10	iss	shuA,shuT
406	ESC_JB9713AA	Human	China	2017	A	2219	A2	O86:H18	0.22	aadA5,aph3,dfrA17,mphA,strA,sul1,sul2,tetA	blaCTX-M-27,blaCTX-M-55	NP	NA	intI1△,IS26,qacE△1,sul1	IncFIB,IncFII,IncI1(Gamma)	F2:A-:B10	iss	shuA,shuT
407	ESC_RA0217AA	Human	Sweden	2015	A	2228	A2	O86:H18	0.1	aph3,strA,sul2,tetA	blaCTX-M-27	NP	NA	IS26	IncFIB, IncFII	F2:A-:B10	iss	shuA,shuT
408	ESC_PA2118AA	Human	Thailand	2014	A	2218	A2	O86:H18	0.22	aadA5,aph3,dfrA17,mphA,strA,sul1,sul2,tetA	blaCTX-M-27	NP	NA	intI1△,IS26,qacE△1,sul1	IncFIB,IncFII	F2:A-:B10	iss	shuA,shuT
409	ESC_CB2257AA	Human	France	2017	A	2222	A2	O86:H18	0.12	aph3,strA,sul2,tetA	blaCTX-M-27	NP	NA	IS26	NP	NP	iss	shuA,shuT
410	ESC_HB5877AA	Human	Brazil	2019	A	2223	A2	O86:H18	0.22	NP	blaCTX-M-27	NP	NA	IS26	IncFIB,IncFII	F2:A-:B10	iss	shuA,shuT
411	ESC_GB0138AA	Human	Brazil	2018	A	2223	A2	O86:H18	0.2	NP	blaCTX-M-27	NP	NA	IS26	IncFIB,IncFII	F2:A-:B10	iss	shuA,shuT
412	ESC_CB2336AA	Human	France	2016	A	2218	A2	O86:H18	0.2	NP	blaCTX-M-27	NP	NA	IS26	NP	NP	iss	shuA,shuT
413	ESC_CB2318AA	Human	France	2016	A	2215	A2	O86:H18	0.22	blaTEM-1	blaCTX-M-27	NP	NA	IS26	IncFIB,IncFII,IncI1(Gamma)	F2:A-:B10	col1a-operon,iss	shuA,shuT
414	ESC_CB2258AA	Human	France	2016	A	2213	A2	O86:H18	0.2	blaTEM-1	blaCTX-M-27	NP	NA	IS26	IncI1(Gamma)	NP	col1a-operon,iss	shuA,shuT
415	ESC_FB5848AA	Human	China	2017	A	2221	A2	O86:H18	0.22	aac3,aadA5,blaTEM-1,dfrA17,mphA,qnrS,sul1,tetA	blaCTX-M-27	NP	NA	intI1,IS26,qacE△1,sul1	IncFIB,IncFII	F103:A-:B10	iss	shuA,shuT
416	ESC_FB9676AA	Human	New Zealand	2016	A	2215	A2	O86:H18	0.22	aadA5,aph3,dfrA17,mphA,strA,sul1,sul2,tetA	blaCTX-M-27	NP	NA	intI1△,IS26,qacE△1,sul1	IncFIB,IncFII	F2:A-:B10	iss	shuA,shuT
417	ESC_IB7700AA	Human	Canada	2014	A	2213	A2	O86:H18	0.12	aph3,strA,sul2,tetA	blaCTX-M-27	NP	NA	IS26	IncFIB,IncFII	F2:A-:B10	iss	shuA,shuT
418	ESC_CB2323AA	Human	France	2015	A	2217	A2	O86:H18	0.2	aadA5,aph3,dfrA17,mphA,strA,sul1,sul2,tetA	blaCTX-M-27	NP	NA	intI1△,IS26,qacE△1,sul1	IncFIB,IncFII	F2:A-:B10	iss	shuA,shuT
419	ESC_CB2305AA	Human	France	2017	A	2217	A2	O86:H18	0.2	aadA5,aph3,dfrA17,mphA,strA,sul1,sul2,tetA	blaCTX-M-27	NP	NA	intI1△,IS26,qacE△1,sul1	IncFIB,IncFII	F2:A-:B10	iss	shuA,shuT
420	ESC_GB6102AA	Human	Singapore	2017	A	2218	A2	O86:H18	0.22	aadA5,aph3,dfrA17,mphA,strA,sul1,sul2,tetA	blaCTX-M-27	NP	NA	intI1△,IS26,qacE△1,sul1	IncFIB,IncFII	F2:A-:B10	iss	shuA,shuT
421	ESC_TA7223AA	Human	Singapore	2017	A	2215	A2	O86:H18	0.22	aadA5,aph3,dfrA17,mphA,strA,sul1,sul2,tetA	blaCTX-M-27	NP	NA	intI1△,IS26,qacE△1,sul1	IncFIB, IncFII	F2:A-:B10	iss	shuA,shuT
422	ESC_TA7197AA	Human	Singapore	2017	A	2215	A2	H18	0.2	aadA5,aph3,dfrA17,mphA,strA,sul1,sul2,tetA	blaCTX-M-27	NP	NA	intI1△,IS26,qacE△1,sul1	NP	NP	iss	shuA,shuT
423	ESC_FB5840AA	Human	China	2018	A	2217	A2	O86:H18	0.22	aadA5,aph3,dfrA17,mphA,strA,sul1,sul2,tetA	blaCTX-M-27	NP	NA	intI1△,IS26,qacE△1,sul1	IncFIB,IncFII	F2:A-:B10	ND	shuA,shuT
424	ESC_JB8396AA	Avian	Australia	2019	A	2218	A2	O86:H18	0.12	aph3,strA,sul2,tetA	blaCTX-M-27	NP	NA	IS26	IncFIB,IncFII	F-:A-:B10	iss	shuA,shuT
425	ESC_GB9233AA	Human	N/A	N/A	A	2223	A2	O86:H18	0.22	NP	blaCTX-M-27	NP	NA	IS26	IncFIB,IncFII	F2:A-:B10	iss	shuA,shuT
426	ESC_GB6533AA	Human	Thailand	2015	A	2222	A2	O86:H18	0.22	aadA5,aph3,dfrA17,mphA,strA,sul1,sul2,tetA	blaCTX-M-27	NP	NA	intI1△,IS26,qacE△1,sul1	Col(BS512),IncFIB,IncFII	F2:A-:B10	iss	shuA,shuT
427	ESC_IB9063AA	Human	Australia	2017	A	2221	A2	O86:H18	0.22	aadA5,aph3,dfrA17,mphA,strA,sul1,sul2,tetA	blaCTX-M-27	NP	NA	intI1△,IS26,qacE△1,sul1	IncFIB,IncFII	F2:A-:B10	iss	shuA,shuT
428	ESC_FB7958AA	Human	China	2018	A	2230	A2	O86:H18	0.22	aadA5,aph3,dfrA17,mphA,strA,sul1,sul2,tetA	blaCTX-M-27	NP	NA	intI1△,IS26,qacE△1,sul1	IncFIB,IncFII	F2:A-:B10	iss	shuA,shuT
429	ESC_FB3728AA	Human	Australia	2017	A	2216	A2	O86:H18	0.22	aadA5,aph3,dfrA17,mphA,strA,sul1,sul2,tetA	blaCTX-M-27	NP	NA	qacE△1,sul1	IncFIB,IncFII	F2:A-:B10	iss	shuA,shuT
430	ESC_GB9369AA	Human	Singapore	2017	A	2227	A2	O86:H18	0.2	aadA5,aph3,dfrA17,mphA,strA,sul1,sul2,tetA	blaCTX-M-27	NP	NA	intI1△,IS26,qacE△1,sul1	IncFIB,IncFII,IncY	F2:A-:B10	iss	shuA,shuT
431	ESC_GB5470AA	Human	N/A	N/A	A	2215	A2	O86:H18	0.22	aadA5,aph3,dfrA17,strA,sul1,sul2,tetA	blaCTX-M-27	NP	blaOXA-244	intI1△,IS26,qacE△1,sul1	IncFIB,IncFII	F2:A-:B10	iss	shuA,shuT
432	ESC_XA7366AA	Human	Norway	2016	A	2218	A2	O86:H18	0.22	aadA5,aph3,dfrA17,mphA,strA,sul1,sul2,tetA	blaCTX-M-27	NP	NA	intI1△,qacE△1,sul1	IncFIB,IncFII	F2:A-:B10	iss	shuA,shuT
433	ESC_BB4486AA	Human	Germany	2019	A	2223	A2	H18	0.22	aadA5,aph3,dfrA17,mphA,strA,sul1,sul2,tetA	blaCTX-M-27	NP	blaOXA-244	intI1△,IS26,qacE△1,sul1	IncFIB,IncFII	F2:A-:B10	iss	shuA,shuT
434	ESC_CB2411AA	Human	France	2016	A	2213	A2	O86:H18	0.2	aadA5,aph3,blaTEM-1,dfrA17,mphA,qnrS,strA,sul1,sul2,tetA	blaCTX-M-27	NP	NA	intI1△,qacE△1,sul1	IncFIB,IncFII	F58:A-:B10	iss	shuA,shuT
435	ESC_GB8593AA	Human	N/A	N/A	A	2223	A2	O86:H18	0.22	aadA5,aph3,dfrA17,mphA,strA,sul1,sul2,tetA	blaCTX-M-27	NP	NA	intI1△,IS26,qacE△1,sul1	IncFIB,IncFII	F2:A-:B10	iss	shuA,shuT
436	ESC_CB9397AA	Human	Australia	2017	A	2221	A2	O86:H18	0.12	aph3,strA,sul2,tetA	blaCTX-M-27	NP	NA	IS26	IncFIB,IncFII	F2:A-:B10	iss	shuA,shuT
437	ESC_GB5981AA	Human	United States	2016	A	1720		H18	0.28	aph3,blaTEM-1,strA,sul2	NA	NP	NA	IS26	IncFIA,IncFIB,IncFII	F2:A6:B26	iss,iucA,iucB,iucC,iucD,iutA,sitA,sitB,sitC,sitD	shuA,shuT
438	ESC_GB0222AA	Human	Brazil	2019	A	1714		H18	0.26	aph3,blaTEM-1,dfrA8,strA,sul2	NA	NP	NA	IS26	IncFIA,IncFIB,IncFIC	C4:A6:B26	iss,iucA,iucB,iucC,iucD,iutA,sitA,sitB,sitC,sitD	shuA,shuT
439	ESC_HB5879AA	Human	Brazil	2019	A	1714		H18	0.26	aph3,blaTEM-1,dfrA8,strA,sul2	NA	NP	NA	IS26	IncFIA,IncFIB,IncFIC	C4:A6:B26	iss,iucA,iucB,iucC,iucD,iutA,sitA,sitB,sitC,sitD	shuA,shuT
440	ESC_GB0155AA	Human	Brazil	2016	A	1717		H18	0.26	aph3,blaTEM-1,dfrA8,strA,sul2	NA	NP	NA	IS26	IncFIA,IncFIB,IncFIC	C4:A6:B26	iss,iucA,iucB,iucC,iucD,iutA,sitA,sitB,sitC,sitD	shuA,shuT
441	ESC_HB5880AA	Human	Brazil	2019	A	1717		H18	0.26	aph3,blaTEM-1,dfrA8,strA,sul2	NA	NP	NA	IS26	IncFIA,IncFIB,IncFIC	C4:A6:B26	iss,iucA,iucB,iucC,iucD,iutA,sitA,sitB,sitC,sitD	shuA,shuT
442	ESC_WA2626AA	Human	United Kingdom	2015	A	1629		O4:H18	0.14	aac3,aadA5,aph3,blaTEM-1,dfrA17,mphA,strA,sul1,sul2,tetA	NA	NP	NA	intI1△,IS26,qacE△1,sul1	IncFIA,IncFIB,IncFII	F36:A4:B20	iss,sitA,sitB,sitC,sitD	shuA,shuT	cjrABC-senB
443	ESC_FB9606AA	Human	New Zealand	2016	A	1713		O50/O2:H18	0.2	aac3,blaTEM-1,dfrA5,mphA,sul1	blaCTX-M-14	blaCTX-M-14	NA	intI1,IS26,qacE△1,sul1	Col156,IncFIB,IncFII	F24:A-:B1	sitA,sitB,sitC,sitD	shuA,shuT	cjrABC-senB, Fe-transporter operon, colE1
444	ESC_JA3897AA	Human	United Kingdom	2015	A	1965		O1:H18	0.26	aadA1,aadA21,aph3,blaTEM-1,catA1,dfrA1,strA,sul2,tetD	NA	NP	NA	NP	IncFII,IncX1,IncY	F95:A-:B-	iss,iucB,iucC,iucD,iutA,sitA,sitB,sitC,sitD	shuA,shuT
445	ESC_GB6008AA	Human	United States	2017	A	1524		H18	0.2	aph3,blaTEM-1,strA,sul2	blaCTX-M-24	NP	NA	NP	IncFIB,IncFII	F24:A-:B1	iss,sitA,sitB,sitC,sitD	shuA,shuT
446	ESC_JB0783AA	Human	Sweden	N/A	A	1514		H18	0.26	blaTEM-1,tetD	blaCTX-M-14	blaCTX-M-14	NA	IS26	Col(MG828),IncFII	F2:A-:B-	iss	shuA,shuT
447	ESC_FB5033AA	Human	China	2018	A	1525		H18	0.18	aac3,blaTEM-1,dfrA5,mphA,sul1,tetD	blaCTX-M-14	blaCTX-M-14	NA	intI1,qacE△1,sul1	Col156,IncFIB,IncFII	F24:A-:B1	sitA,sitB,sitC,sitD	shuA,shuT	cjrABC-senB, Fe-transporter operon, colE1
448	ESC_FB9439AA	Human	Canada	2008	A	1509		H18	0.24	aadA5,dfrA17,mphA,sul1	blaCTX-M-14	blaCTX-M-14	NA	IS26,qacE△1,sul1	Col156,IncFIB,IncFII	F24:A-:B1	iss,sitA,sitB,sitC,sitD	shuA,shuT	cjrABC-senB, Fe-transporter operon, colE1
449	ESC_GB9766AA	Human	Canada	2016	A	1531		H18	0.24	aadA5,aph3,blaTEM-1,catA1,dfrA17,mphA,strA,sul1,sul2,tetD	blaCTX-M-14	blaCTX-M-14	NA	intI1△,IS26,qacE△1,sul1	Col156,IncFIB,IncFII	F35:A-:B1	iss,sitA,sitB,sitC,sitD	shuA,shuT	cjrABC-senB, Fe-transporter operon, colE1
450	ESC_GB9381AA	Human	Singapore	2017	A	1525		H18	0.2	NP	blaCTX-M-14	blaCTX-M-14	NA	IS26	IncFIB,IncFII	F4:A-:B1	iss,sitA,sitB,sitC,sitD	shuA,shuT
451	ESC_IA9503AA	Human	Netherlands	N/A	A	1529		H18	0.18	aac3,blaTEM-1,dfrA5,mphA,sul1	blaCTX-M-14	blaCTX-M-14	NA	intI1,IS26,qacE△1,sul1	IncFIB,IncFII	F24:A-:B1	iss,sitA,sitB,sitC,sitD	shuA,shuT
452	ESC_IA8928AA	Human	Netherlands	N/A	A	1528		H18	0.18	aac3,blaTEM-1,dfrA5,mphA,sul1	blaCTX-M-14	blaCTX-M-14	NA	intI1,IS26,qacE△1,sul1	IncFIB,IncFII	F24:A-:B1	iss,sitA,sitB,sitC,sitD	shuA,shuT
453	ESC_GB8586AA	Human	N/A	N/A	A	1530		H18	0.18	blaTEM-1,catA1,dfrA5,mphA,sul1,tetD	blaCTX-M-14	blaCTX-M-14	NA	intI1,IS26,qacE△1,sul1	IncFIB,IncFII	F24:A-:B1	iss,sitA,sitB,sitC,sitD	shuA,shuT
454	ESC_GB4270AA	Human	Sweden	2013	A	1526		H18	0.18	aph3,blaTEM-1,catA1,dfrA5,mphA,strA,sul1,sul2,tetD	blaCTX-M-14	blaCTX-M-14	NA	intI1,IS26,qacE△1,sul1	IncFIB,IncFII	F24:A-:B1	sitA,sitB,sitC,sitD	shuA,shuT
455	ESC_IA9678AA	Human	Netherlands	N/A	A	1526		H18	0.18	aph3,blaTEM-1,catA1,dfrA5,mphA,strA,sul1,sul2,tetD	blaCTX-M-14	blaCTX-M-14	NA	intI1,IS26,qacE△1,sul1	IncFIB,IncFII	F24:A-:B1	sitA,sitB,sitC,sitD	shuA,shuT
456	ESC_MA2332AA	Water	Japan	2015	A	1527		H18	0.18	aph3,blaTEM-1,catA1,dfrA5,mphA,strA,sul1,sul2,tetD	blaCTX-M-14	blaCTX-M-14	NA	intI1,IS26,qacE△1,sul1	IncFIB,IncFII	F24:A-:B1	iss,sitA,sitB,sitC,sitD	shuA,shuT
457	ESC_MA2334AA	Water	Japan	2015	A	1525		H18	0.18	aph3,blaTEM-1,catA1,dfrA5,mphA,strA,sul1,sul2,tetD	blaCTX-M-14	blaCTX-M-14	NA	intI1,IS26,qacE△1,sul1	IncFIB,IncFII	F24:A-:B1	iss,sitA,sitB,sitC,sitD	shuA,shuT
458	ESC_FB8175AA	Human	China	2018	A	1528		H18	0.2	aac3,blaTEM-1,dfrA5,mphA,sul1,tetD	blaCTX-M-14	blaCTX-M-14	NA	intI1,IS26,qacE△1,sul1	IncFIB,IncFII	F44:A-:B1	iss,sitA,sitB,sitC,sitD	shuA,shuT
459	ESC_FB5861AA	Human	China	2018	A	1530		H18	0.18	aac3,dfrA5,mphA,sul1	blaCTX-M-14	blaCTX-M-14	NA	intI1,IS26,qacE△1,sul1	IncFIB,IncFII	F24:A-:B1	iss,sitA,sitB,sitC,sitD	shuA,shuT
460	ESC_EB5267AA	Human	China	2017	A	1532		H18	0.2	aac3,dfrA5,mphA,sul1	blaCTX-M-14	blaCTX-M-14	NA	intI1,IS26,qacE△1,sul1	IncFIB,IncFII	F35:A-:B1	iss,sitA,sitB,sitC,sitD	shuA,shuT
461	ESC_YA3595AA	Human	N/A	2010	A	1746		O86:H18	0.24	aph3,blaTEM-1,dfrA5,strA,sul1,sul2	NA	NP	NA	intI1,qacE△1,sul1	Col156,IncFIB,IncFII	F24:A-:B1	iss,iucB,iucC,iucD,iutA,sitA,sitB,sitC,sitD	shuA,shuT	cjrABC-senB, Fe-transporter operon, colE1
462	MVC279	Dog	Australia	2012	A	1626		O1:H18	0.16	aph3,blaTEM-1,dfrA14,mphA,strA,sul2	NA	NP	NA	intI1	NP	NP	iss	shuA,shuT
463	ESC_GB8772AA	Human	N/A	N/A	A	1636		O1:H18	0.28	aph3,blaTEM-1,dfrA5,strA,sul1,sul2	blaCTX-M-15	blaCTX-M-15,blaCTX-M-15-linked-ISEcp1	NA	intI1,IS26,qacE△1,sul1	Col156,IncFIB,IncFII	F24:A-:B1	iss,iucB,iucC,iucD,iutA,sitA,sitB,sitC,sitD	shuA,shuT	cjrABC-senB, Fe-transporter operon, colE1
464	ESC_OA0336AA	Human	Canada	2014	A	2087		O102	0.18	aadA1,aadA21,aph3,blaTEM-1,catA1,dfrA1,strA,sul2,tetD	blaCTX-M-14	IS1IS1999	blaOXA-244	IS26	NP	NP	iss,iucB,iucC,iucD,iutA,sitA,sitB,sitC,sitD	shuA,shuT
465	ESC_OA0335AA	Human	Canada	2012	A	2080		O102	0.18	aadA1,aadA21,aph3,blaTEM-1,catA1,dfrA1,strA,sul2,tetD	blaCTX-M-14	blaOXA-48, IS1, IS1999	blaOXA-48	IS26	NP	NP	iss,iucB,iucC,iucD,iutA,sitA,sitB,sitC,sitD	shuA,shuT
466	ESC_FB3647AA	Human	Australia	2017	A	2081		O102	0.18	aadA1,aadA21,aph3,dfrA1,strA,sul2	blaCTX-M-14,blaCTX-M-3	IS1	NA	IS26	IncI1(Gamma),IncN	NP	iss,iucB,iucC,iucD,iutA,sitA,sitB,sitC,sitD	shuA,shuT
467	ESC_LA2964AA	Human	N/A	N/A	A	1879		O86:H18	0.3	aadA2,aadA3,aadA8,dfrA12,dfrA7,mphA,sul1	NA	NP	NA	intI1,IS26,qacE△1,sul1	Col156,IncFIB,IncFII	F51:A-:B10	iss,iucB,iucC,iucD,iutA,sitA,sitB,sitC,sitD	shuA,shuT	cjrABC-senB, Fe-transporter operon, colE1
468	ESC_CA3481AA	Human	Denmark	2010	A	1904		O86:H18	0.32	aph3,blaTEM-1,dfrA7,strA,sul1,sul2,tetD	NA	NP	NA	intI1,qacE△1,sul1	Col156,IncFIB,IncFII	F51:A-:B10	iss,iucB,iucC,iucD,iutA,sitA,sitB,sitC,sitD	shuA,shuT	cjrABC-senB, Fe-transporter operon, colE1
469	ESC_CA3717AA	Human	N/A	2010	A	1904		O86:H18	0.32	aph3,blaTEM-1,dfrA7,strA,sul1,sul2,tetD	NA	NP	NA	intI1,qacE△1,sul1	Col156,IncFIB,IncFII	F51:A-:B10	iss,iucB,iucC,iucD,iutA,sitA,sitB,sitC,sitD	shuA,shuT	cjrABC-senB, Fe-transporter operon, colE1
470	ESC_CA5781AA	Human	N/A	2010	A	1904		O86:H18	0.32	aph3,blaTEM-1,dfrA7,strA,sul1,sul2,tetD	NA	NP	NA	intI1,qacE△1,sul1	Col156,IncFIB,IncFII	F51:A-:B10	iss,iucB,iucC,iucD,iutA,sitA,sitB,sitC,sitD	shuA,shuT	cjrABC-senB, Fe-transporter operon, colE1
471	ESC_CA5715AA	Human	N/A	2010	A	1904		O86:H18	0.28	aph3,blaTEM-1,dfrA7,strA,sul1,sul2,tetD	NA	NP	NA	intI1,IS26,qacE△1,sul1	Col156,IncFIB,IncFII	F51:A-:B10	iss,iucB,iucC,iucD,iutA,sitA,sitB,sitC,sitD	shuA,shuT	cjrABC-senB, Fe-transporter operon, colE1
472	ESC_WA9032AA	Human	N/A	2014	A	1922		H18	0.32	aph3,blaTEM-1,dfrA7,strA,sul1,sul2,tetD	NA	IS1	NA	intI1,IS26,qacE△1,sul1	Col156,IncFIB,IncFII	F51:A-:B10	iss,iucB,iucC,iucD,iutA,sitA,sitB,sitC,sitD	shuA,shuT	cjrABC-senB, Fe-transporter operon
473	ESC_IA9108AA	Human	Netherlands	N/A	A	1921		O86:H18	0.32	aph3,blaTEM-1,catA1,dfrA7,strA,sul1,sul2,tetD	blaCTX-M-15	blaCTX-M-15	NA	intI1,qacE△1,sul1	Col156,IncFIB,IncFII	F51:A-:B10	iss,iucB,iucC,iucD,iutA,sitA,sitB,sitC,sitD	shuA,shuT	cjrABC-senB, Fe-transporter operon, colE1
474	ESC_FB3663AA*	Human	Australia	2017	A	2383		O86:H18	0.22	aph3,blaTEM-1,catA1,dfrA7,mphA,strA,sul1,sul2,tetD	blaCTX-M-15	blaCTX-M-15,blaCTX-M-15-linked-ISEcp1IS1	NA	intI1,qacE△1,sul1	IncFII	F2:A-:B-	col1a-operon,iss,iucB,iucC,iucD,iutA,sitA,sitB,sitC,sitD	shuA,shuT
475	ESC_FB3561AA*	Human	Australia	2017	A	2384		H18	0.22	aph3,blaTEM-1,catA1,dfrA7,mphA,strA,sul1,sul2,tetD	blaCTX-M-15	blaCTX-M-15,blaCTX-M-15-linked-ISEcp1IS1	NA	intI1,qacE△1,sul1	IncFII	F2:A-:B-	col1a-operon,iss,iucB,iucC,iucD,iutA,sitA,sitB,sitC,sitD	shuA,shuT
476	ESC_BA5481AA	Human	United States	2010	A	2113		O86:H18	0.34	aadA1,aadA21,aph3,dfrA7,strA,sul1,sul2,tetB	NA	NP	blaOXA-1	intI1,qacE△1,sul1	Col156,IncFIB,IncFII	F51:A-:B10	iss,iucB,iucC,iucDsitA,sitB,sitC,sitD	shuA,shuT	cjrABC-senB, Fe-transporter operon, colE1
477	ESC_CA3541AA	Human	United States	2010	A	2113		O86:H18	0.34	aadA1,aadA21,aph3,dfrA7,strA,sul1,sul2,tetB	NA	NP	blaOXA-1	intI1,qacE△1,sul1	Col156,IncFIB,IncFII	F51:A-:B10	iss,iucB,iucC,iucDsitA,sitB,sitC,sitD	shuA,shuT	cjrABC-senB, Fe-transporter operon, colE1
478	ESC_WA8806AA	Human	Ecuador	2015	A	3168		O86:H18	0.22	aph3,blaTEM-1,catA1,dfrA7,strA,sul1,sul2,tetD	NA	NP	NA	intI1,qacE△1,sul1	Col156,IncFIB,IncFII	F51:A-:B10	iss,iucB,iucC,iucD,iutA,sitA,sitB,sitC,sitD	shuA,shuT	cjrABC-senB, Fe-transporter operon, colE1
479	1603H	Bird	Australia	2012	A	2806		O86:H18	0.3	aph3,blaTEM-1,catA1,dfrA7,strA,sul2,tetD	NA	IS1	NA	intI1	Col156,IncFIB,IncFII	F51:A-:B10	iss,iucB,iucC,iucD,iutA,sitA,sitB,sitC,sitD	shuA,shuT	cjrABC-senB, Fe-transporter operon, colE1
480	ESC_XA1353AA	Human	Canada	2013	A	2743		O86:H18	0.34	dfrA7,sul1	NA	NP	NA	intI1,IS26,qacE△1,sul1	Col156,IncFIB,IncFII	F51:A-:B10	iss,iucB,iucC,iucD,iutA,sitA,sitB,sitC,sitD	shuA,shuT	cjrABC-senB, Fe-transporter operon, colE1
481	ESC_CB9437AA	Human	Australia	2017	A	2499		O86:H18	0.32	aph3,blaTEM-1,catA1,dfrA7,strA,sul1,sul2,tetD	blaCTX-M-14	blaCTX-M-14,IS1	NA	intI1,IS26,qacE△1,sul1	Col156,IncFIB,IncFII	F51:A-:B10	iss,iucB,iucC,iucD,iutA,sitA,sitB,sitC,sitD	shuA,shuT	cjrABC-senB, Fe-transporter operon, colE1
482	ESC_CB9400AA	Human	Australia	2017	A	2496		O86:H18	0.32	aac3,blaTEM-1,catA1,dfrA7,mphA,sul1,tetD	blaCTX-M-15	blaCTX-M-15,blaCTX-M-15-linked-ISEcp1,IS1	NA	intI1,IS26,qacE△1,sul1	Col156,IncFIB,IncFII	F51:A-:B10	iss,iucB,iucC,iucD,iutA,sitA,sitB,sitC,sitD	shuA,shuT	cjrABC-senB, Fe-transporter operon, colE1
483	ESC_YA6522AA	Human	N/A	2016	A	2487		O86:H18	0.32	aadA2,aadA3,aadA8,aph3,armA,blaBIL,blaCMY,blaLAT_1,blaTEM-1,catA1,dfrA12,dfrA7,mphE,msrE,strA,sul1,sul2,tetD	NA	IS1	blaOXA-181	intI1,qacE△1,sul1	Col156,IncC,IncFIB,IncFII	F51:A-:B10	iss,iucB,iucC,iucD,iutA,sitA,sitB,sitC,sitD	shuA,shuT	cjrABC-senB, Fe-transporter operon, colE1
484	ESC_HA5114AA	Human	United Kingdom	2011	A	2482		O86:H18	0.32	aph3,blaTEM-1,catA1,dfrA7,strA,sul1,sul2,tetD	NA	IS1	NA	intI1,qacE△1,sul1	Col156,IncFIB,IncFII	F51:A-:B10	iss,iucB,iucC,iucD,iutA,sitA,sitB,sitC,sitD	shuA,shuT	cjrABC-senB, Fe-transporter operon, colE1
485	ESC_YA3440AA	Human	N/A	2012	A	2495		O86:H18	0.3	aph3,dfrA7,strA,sul1,sul2	NA	IS1	NA	intI1,qacE△1,sul1	Col156,IncFIB,IncFII,IncI2	F51:A-:B10	iss,iucB,iucC,iucD,iutA,sitA,sitB,sitC,sitD	shuA,shuT	cjrABC-senB, Fe-transporter operon, colE1
486	ESC_CB2427AA	Human	France	2017	A	2496		O86:H18	0.28	aac3,aph3,blaTEM-1,dfrA7,strA,sul2,tetD	blaCTX-M-15	blaCTX-M-15,blaCTX-M-15-linked-ISEcp1	NA	intI1,IS26	Col156,IncFIB,IncFII	F51:A-:B10	iss,iucB,iucC,iucD,iutA,sitA,sitB,sitC,sitD	shuA,shuT	cjrABC-senB, Fe-transporter operon, colE1
487	ESC_FB9576AA	Human	New Zealand	2016	A	2492		O86:H18	0.26	aac3,blaTEM-1,catA1,dfrA7,sul1	blaCTX-M-15	blaCTX-M-15,blaCTX-M-15-linked-ISEcp1IS1	NA	intI1,IS26,qacE△1,sul1	Col156,IncFIB,IncFII	F51:A-:B10	iss,iucB,iucC,iucD,iutA,sitA,sitB,sitC,sitD	shuA,shuT	cjrABC-senB, Fe-transporter operon, colE1
488	ESC_FB9635AA	Human	New Zealand	2016	A	2493		O86:H18	0.3	aac3,aph3,blaTEM-1,dfrA7,mphA,strA,sul1,sul2,tetD	blaCTX-M-15	blaCTX-M-15,blaCTX-M-15-linked-ISEcp1	NA	intI1,qacE△1,sul1	Col156,IncFIB,IncFII	F51:A-:B10	iss,iucB,iucC,iucD,iutA,sitA,sitB,sitC,sitD	shuA,shuT	cjrABC-senB, Fe-transporter operon, colE1
489	ESC_WA5542AA	Human	Australia	2013	A	1912		H18	0.32	aph3,blaBIL,blaCMY,blaLAT_1,blaTEM-1,catA1,dfrA7,strA,sul1,sul2,tetD	NA	NP	NA	intI1,qacE△1,sul1	Col156,IncFIB,IncFII,IncI1(Gamma)	F2:A-:B10	iss,iucB,iucC,iucD,iutA	shuA,shuT	cjrABC-senB, Fe-transporter operon, colE1
490	ESC_TA2239AA	Avian	Australia	2017	A	2465		O86:H18	0.28	aac3,aadA2,aadA3,aadA8,aph3,blaTEM-1,dfrA12,mphA,strA,sul1,sul2	blaCTX-M-15	blaCTX-M-15,blaCTX-M-15-linked-ISEcp1	NA	IS26,qacE△1,sul1	Col156,IncFIB,IncFII	F51:A-:B10	iss,iucB,iucC,iucD,iutA,sitA,sitB,sitC,sitD	shuA,shuT	cjrABC-senB, Fe-transporter operon, colE1
491	ESC_GB5337AA	Human	Sweden	2013	A	2460		O86:H18	0.28	aac3,aadA2,aadA3,aadA8,aph3,blaTEM-1,dfrA12,mphA,strA,sul1,sul2	blaCTX-M-15	blaCTX-M-15,blaCTX-M-15-linked-ISEcp1IS1	NA	intI1△,qacE△1,sul1	Col156,IncFIB,IncFII	F51:A-:B10	iss,iucB,iucC,iucD,iutA,sitA,sitB,sitC,sitD	shuA,shuT	cjrABC-senB, Fe-transporter operon, colE1
492	ESC_IA9194AA*	Human	Netherlands	N/A	A	2625		O86:H18	0.26	dfrA7	blaCTX-M-15	blaCTX-M-15,blaCTX-M-15-linked-ISEcp1	NA	intI1,IS26	Col156,IncFIB,IncFII,IncI1(Gamma)	F51:A-:B10	col1a-operon,iss,iucB,iucC,iucD,iutA,sitA,sitB,sitC,sitD	shuA,shuT	cjrABC-senB, Fe-transporter operon, colE1
493	ESC_SA2870AA	Human	United Kingdom	2015	A	2624		H18	0.26	dfrA7	blaCTX-M-14	blaCTX-M-14	NA	intI1,IS26	Col(MG828),Col156,IncB/O/K,IncK,IncFIB,IncFII	F51:A-:B10	iss,iucB,iucC,iucD,iutA,sitA,sitB,sitC,sitD	shuA,shuT	cjrABC-senB, Fe-transporter operon, colE1
494	ESC_IB7631AA	Human	Canada	2013	A	2633		O86:H18	0.16	NP	NA	NP	NA	intI1	NP	NP	iss,iucB,iucC,iucD,iutA,sitA,sitB,sitC,sitD	shuA,shuT
495	ESC_FB9777AA	Human	New Zealand	2016	A	2632		O86:H18	0.26	dfrA7	blaCTX-M-15	blaCTX-M-15	NA	intI1,IS26	Col156,IncB/O/K,IncFIB,IncFII	F51:A-:B10	iss,iucB,iucC,iucD,iutA,sitA,sitB,sitC,sitD	shuA,shuT	cjrABC-senB, Fe-transporter operon, colE1
496	ESC_FB9624AA	Human	New Zealand	2016	A	2633		O86:H18	0.26	dfrA7	blaCTX-M-15	blaCTX-M-15	NA	intI1,IS26	Col(MG828),Col156,IncFIB,IncFII	F51:A-:B10	iss,iucB,iucC,iucD,iutA,sitA,sitB,sitC,sitD	shuA,shuT	cjrABC-senB, Fe-transporter operon, colE1
497	ESC_FB9530AA	Human	New Zealand	2016	A	2636		O86:H18	0.24	blaTEM-1,dfrA7,mphA	blaCTX-M-15	blaCTX-M-15	NA	intI1,IS26	Col(MG828),Col156,IncFIB,IncFII	F11:A-:B10	iss,iucB,iucC,iucD,iutA,sitA,sitB,sitC,sitD	shuA,shuT	cjrABC-senB, Fe-transporter operon, colE1
498	ESC_FB9501AA	Human	New Zealand	2016	A	2631		O86:H18	0.26	dfrA7	blaCTX-M-15	blaCTX-M-15	NA	intI1,IS26	Col(MG828),Col156,IncFIB,IncFII	F51:A-:B10	iss,iucB,iucC,iucD,iutA,sitA,sitB,sitC,sitD	shuA,shuT	cjrABC-senB, Fe-transporter operon, colE1
499	ESC_CA4290AA	Human	Tanzania	2009	A	1930		O86:H18	0.18	blaTEM-1,dfrA7,sul2,tetD	NA	NP	NA	intI1	NP	NP	iss,iucB,iucC,iucD,iutA,sitA,sitB,sitC,sitD	shuA,shuT
500	ESC_WA8969AA	Human	N/A	2014	A	1951		H18	0.28	aph3,blaTEM-1,catA1,dfrA7,strA,sul2,tetD	NA	IS1	NA	intI1,IS26	Col156,IncFIB,IncFII	F51:A-:B10	iss,iucB,iucC,iucD,iutA,sitA,sitB,sitC,sitD	shuA,shuT	cjrABC-senB, Fe-transporter operon
501	ESC_HA2049AA	Human	Pakistan	2012	A	1917		H18	0.24	aph3,blaTEM-1,catA1,dfrA7,strA,sul2,tetD	NA	NP	NA	intI1,IS26	Col156,IncFIB,IncFII	F51:A-:B10	iss,iucB,iucC,iucD,iutA,sitA,sitB,sitC,sitD	shuA,shuT	cjrABC-senB, Fe-transporter
502	ESC_HA9304AA	Human	United States	2013	A	1911		O86:H18	0.12	aph3,blaKPC,blaTEM-1,catA1,dfrA7,strA,sul2,tetD	NA	IS1	NA	intI1	ColRNAI	NP	iss,sitA,sitB,sitC,sitD	shuA,shuT
503	ESC_OA0100AA	Human	United States	2015	A	1914		O86:H18	0.12	aph3,blaKPC,blaTEM-1,catA1,dfrA7,strA,sul2,tetD	NA	IS1	NA	intI1	ColRNAI	NP	iss	shuA,shuT
504	ESC_GB3794AA	Human	Canada	2010	A	1918		O86:H18	0.26	aadA2,aadA3,aadA8,aph3,blaTEM-1,catA1,dfrA12,mphA,strA,sul1,sul2,tetD	blaCTX-M-14	blaCTX-M-14	NA	intI1,IS26,qacE△1,sul1	Col156,IncFIB,IncFII	F51:A-:B10	iss,iucB,iucC,iucD,iutA	shuA,shuT	cjrABC-senB, Fe-transporter operon, colE1
505	ESC_XA7328AA	Human	Norway	2013	A	1925		O86:H18	0.26	aadA2,aadA3,aadA8,aph3,blaTEM-1,catA1,dfrA12,mphA,strA,sul1,sul2,tetD	blaCTX-M-27	IS1	NA	intI1,qacE△1,sul1	Col156,IncFIB,IncFII	F51:A-:B10	iss,iucB,iucC,iucD,iutA,sitA,sitB,sitC,sitD	shuA,shuT	cjrABC-senB, Fe-transporter operon, colE1
506	ESC_FB3421AA	Human	China	2017	A	1920		O86:H18	0.28	aadA2,aadA3,aadA8,aph3,blaTEM-1,catA1,dfrA12,mphA,strA,sul1,sul2,tetD	blaCTX-M-14	blaCTX-M-14,IS1	NA	intI1,IS26,qacE△1,sul1	Col156,IncFIB,IncFII,IncI1(Gamma)	F51:A-:B10	iss,iucB,iucC,iucD,iutA,sitA,sitB,sitC,sitD	shuA,shuT	cjrABC-senB, Fe-transporter operon, colE1
507	ESC_FB8420AA	Human	China	2017	A	1929		O86:H18	0.28	aadA2,aadA3,aadA8,dfrA12,mphA,sul1	blaCTX-M-14	blaCTX-M-14,IS1	NA	intI1,IS26,qacE△1,sul1	Col156,IncFIB,IncFII	F51:A-:B10	iss,iucB,iucC,iucD,iutA,sitA,sitB,sitC,sitD	shuA,shuT	cjrABC-senB, Fe-transporter operon, colE1
508	ESC_BB5638AA*	Avian	N/A	2018	A	943	A3	O1:H15	0.18	aac3,blaTEM-1,tetA	NA	NP	NA	IS26	IncFIB,IncFII,IncX1	F16:A-:B1	hlyF,iroB,iroC,iroD,iroE,iroN,iss,ompT,sitA,sitB,sitC,sitD	shuA,shuT
509	ESC_HB6082AA	Avian	United States	2019	A	950	A3	O1:H15	0.16	tetA	NA	NP	NA	IS26	Col4401,IncFIB,IncFII,IncI1(Gamma)	F4:A-:B12	iss,sitA,sitB,sitC,sitD	shuA,shuT
510	ESC_AB7773AA	Air	United States	2019	A	950	A3	H15	0.14	tetA	NA	NP	NA	IS26	IncFIB,IncFII,IncI1(Gamma)	F2:A-:B12	iss,sitA,sitB,sitC,sitD	shuA,shuT
511	ESC_IA9829AA	Human	Netherlands	N/A	A	1135	A3	O1:H15	0.2	aac6,aadA1,aadA21,aph3,catB4,dfrA1,strA,sul2,tetA	blaCTX-M-15	blaCTX-M-15	blaOXA-1	IS26	Col(BS512),IncFIA,IncFIB,IncFII,IncX1	F2:A1:B20	iucB,iucC,iucD,iutA,sitA,sitB,sitC,sitD	shuA,shuT
512	ESC_YA4501AA	Human	N/A	N/A	A	1133	A3	O1:H15	0.18	aadA1,aadA21,aph3,blaDHA-1,blaMOR,blaTEM-1,dfrA1,dfrA17,mphA,strA,sul1,sul2,tetA	blaCTX-M-15	blaCTX-M-15	NA	IS26, sul1	Col(BS512),Col(MG828),IncFIA,IncFIB,IncFII,IncX1	F2:A1:B20	iucB,iucC,iucD,iutA,sitA,sitB,sitC,sitD	shuA,shuT
513	ESC_YA4499AA	Human	N/A	N/A	A	1134	A3	O1:H15	0.2	aadA1,aadA21,aph3,blaTEM-1,dfrA1,strA,sul2,tetA	blaCTX-M-15	blaCTX-M-15	NA	IS26	Col(BS512),Col(MG828),IncX1	NP	iucB,iucC,iucD,iutA,sitA,sitB,sitC,sitD	shuA,shuT
514	ESC_TA1975AA	Human	N/A	2017	A	1111	A3	O1:H15	0.24	blaTEM-1,sul2	NA	NP	NA	IS26	Col(BS512),IncFIB,IncFII	F29:A-:B10	iss,iucB,iucC,iucD,iutA,sitA,sitB,sitC,sitD	shuA,shuT	cjrABC-senB, Fe-transporter operon, colE1
515	ESC_GA8913AA	Human	United Kingdom	2015	A	1105	A3	O1:H15	0.18	aac3,aadA5,aph3,blaTEM-1,dfrA17,mphA,strA,sul1,sul2,tetA	NA	NP	NA	intI1△,IS26,qacE△1,sul1	Col(BS512),IncFIB,IncFII	F29:A-:B10	iss,iucB,iucC,iucD,iutA,sitA,sitB,sitC,sitD	shuA,shuT	cjrABC-senB, Fe-transporter operon
516	ESC_TA1825AA	Human	N/A	2017	A	2198	A3	H15:O25	0.18	aac3,blaTEM-1	blaCTX-M-55	NP	NA	IS26	Col(BS512),IncFIA,IncFIB,IncFII,IncI1(Gamma),IncP1	F1:A1:B23	iss,iucB,iucC,iucD,iutA,sitA,sitB,sitC,sitD	shuA,shuT	cjrABC-senB, Fe-transporter operon, colE1
517	ESC_GB6484AA	Human	Singapore	2015	A	1123	A3	H15	0.16	aac3,blaTEM-1	NA	NP	NA	IS26	IncFIA,IncFIB,IncFII	F1:A2:B20	iss,iucB,iucC,iucD,iutA	shuA,shuT	senB
518	ESC_FB9412AA	Human	Canada	2007	A	1408	A3	O1:H15	0.2	aac3,aadA1,aadA21,blaTEM-1,dfrA1,ereB,sul1,tetB	blaCTX-M-14	blaCTX-M-14	NA	intI1,IS26,qacE△1,sul1	IncFIA,IncFIB,IncFII	F1:A7:B23	iss,iucB,iucC,iucD,iutA	shuA,shuT
519	ESC_GB4259AA	Water/River	N/A	2013	A	1422	A3	H15	0.14	NP	blaCTX-M-14	blaCTX-M-14	NA	IS26	IncFIA,IncFIB,IncFII,pO111_1	F1:A7:B23	iss,iucB,iucC,iucD,iutA	shuA,shuT
520	ESC_FB9417AA	Human	Canada	2007	A	1429	A3	O1:H15	0.16	NP	blaCTX-M-14	blaCTX-M-14	NA	NP	pO111_1	NP	iss,iucB,iucC,iucD,iutA	shuA,shuT
521	ESC_IB8492AA	Human	Japan	2015	A	1423	A3	O1:H15	0.18	aac6,aadA12,aadA2,aadA3,aadA8,blaIMP,blaTEM-1,sul1,tetA	blaCTX-M-14, blaCTX-M-2	blaCTX-M-14	NA	intI1,IS26,qacE△1,sul1	IncFIA,IncFIB,IncFII,IncI1(Gamma),IncN	F1:A6:B20	iss,iucB,iucC,iucD,iutA	shuA,shuT
522	ESC_TA1899AA	Human	N/A	2016	A	1421	A3	O1:H15	0.18	aac3,aadA5,aph3,blaTEM-1,dfrA17,mphA,strA,sul1,sul2,tetA	blaCTX-M-14	blaCTX-M-14	NA	IS26,qacE△1,sul1	IncFIA,IncFIB,IncFII	F1:A6:B20	iss,iucB,iucC,iucD,iutA	shuA,shuT
523	ESC_IA9682AA	Human	Netherlands	N/A	A	1428	A3	O1:H15	0.18	aac3,blaTEM-1,sul2	blaCTX-M-14	blaCTX-M-14	NA	NP	IncK,IncFIA,IncFIB,IncFII	F1:A6:B20	iss,iucB,iucC,iucD,iutA	shuA,shuT
524	ESC_GB9759AA	Human	Canada	2016	A	1432	A3	H15	0.16	blaTEM-1	blaCTX-M-14	blaCTX-M-14	NA	IS26	Col(MG828),ColpVC,IncB/O/K,IncFIA,IncFIB,IncFII	F1:A6:B20	iss,iucB,iucC,iucD,iutA	shuA,shuT
525	ESC_XA7257AA	Human	Vietnam	2014	A	1102	A3	O1:H15	0.18	aac3,aadA5,aph3,blaBIL,blaCMY,blaLAT_1,blaTEM-1,dfrA17,mphA,strA,sul1,sul2,tetA	NA	NP	NA	intI1△,IS26,qacE△1,sul1	Col(BS512),IncFIB,IncFII,IncI1(Gamma)	F29:A-:B34	col1a-operon,iss,iucB,iucC,iucD,iutA	shuA,shuT	cjrABC-senB, Fe-transporter operon, colE1
526	EC36	Human	Australia	2013	A	1103	A3	O1:H15	0.16	aac3,aadA5,aph3,blaTEM-1,dfrA17,mphA,strA,sul1,sul2,tetA	blaCTX-M-15	blaCTX-M-15,blaCTX-M-15-linked-ISEcp1	NA	intI1△,IS26,qacE△1,sul1	Col(BS512),Col(MP18),IncFIB,IncFII,IncI1(Alpha)	F29:A-:B34	iss,iucB,iucC,iucD,iutA	shuA,shuT	cjrABC-senB, Fe-transporter operon, colE1
527	ESC_CB2406AA	Human	France	2015	A	1108	A3	O1:H15	0.18	aadA5,aph3,blaTEM-1,dfrA17,mphA,strA,sul1,sul2,tetA	blaCTX-M-3	NP	NA	intI1△,qacE△1,sul1	Col(BS512),IncFIB,IncFII,IncI1(Gamma)	F29:A-:B34	iss,iucB,iucC,iucD,iutA	shuA,shuT	cjrABC-senB, Fe-transporter operon, colE1
528	ESC_OA0099AA	Human	United States	2014	A	1111	A3	O1:H15	0.16	aadA1,aadA21,aadA5,aph3,blaTEM-1,dfrA1,dfrA17,mphA,strA,sul1,sul2,tetA,tetB	NA	NP	NA	intI1△,IS26,qacE△1,sul1	Col(BS512),IncB/O/K,IncFIB,IncFII	F2:A-:B34	iss,iucB,iucC,iucD,iutA	shuA,shuT	cjrABC-senB, Fe-transporter operon, colE1
529	ESC_TA7553AA	Human	United States	2013	A	1107	A3	O1:H15	0.18	aac3,aph3,blaTEM-1,strA,sul2	NA	NP	NA	IS26	Col(BS512),IncFIB,IncFII	F29:A-:B34	iss,iucB,iucC,iucD,iutA	shuA,shuT
530	ESC_TA7554AA	Human	United States	2013	A	1110	A3	O1:H15	0.18	blaTEM-1	NA	NP	NA	IS26	Col(BS512),IncFIB,IncFII,IncX4	F29:A-:B34	iss,iucB,iucC,iucD,iutA	shuA,shuT
531	ESC_TA7746AA	Human	United States	2010	A	1106	A3	O1:H15	0.16	ant_2,blaSHV-1	NA	NP	NA	NP	Col(BS512),IncM1,IncX4	NP	iss,iucB,iucC,iucD,iutA	shuA,shuT
532	ESC_TA7608AA	Human	United States	2010	A	1106	A3	O1:H15	0.16	ant_2,blaSHV-1	NA	NP	NA	intI1	Col(BS512),IncM1,IncX4	NP	iss,iucB,iucC,iucD,iutA	shuA,shuT
533	ESC_TA7745AA	Human	United States	2010	A	1106	A3	O1:H15	0.16	ant_2,blaSHV-1	NA	NP	NA	intI1	Col(BS512),IncM1,IncX4	NP	iss,iucB,iucC,iucD,iutA	shuA,shuT
534	ESC_BA9529AA	Human	United States	2011	A	1469	A3	O1:H15	0.18	aadA2,aadA3,aadA8,aph3,blaTEM-1,dfrA12,mphA,strA,sul1,sul2,tetA	NA	NP	NA	intI1,IS26,qacE△1,sul1	IncFIA,IncFII	F36:A4:B-	iss,iucB,iucC,iucD,iutA,sitA,sitB,sitC,sitD	shuA,shuT	cjrABC-senB, Fe-transporter operon, colE1
535	EC274	Human	Australia	2015	A	1483	A3	O1:H15	0.2	aac3,blaTEM-1,catB1,tetB	NA	NP	NA	IS26	Col(BS512),IncFIA,IncFIB,IncFII	F48:A1:B49	iss,iucB,iucC,iucD,iutA	shuA,shuT
536	ESC_YA3535AA	Human	N/A	2012	A	2026	A3	H15	0.12	aac6,aadA1,aadA21,dfrA1	NA	NP	blaOXA-1	IS26	Col(BS512),IncFIA,IncFIB,IncFII,pO111_1	F36:A1:B20	iss,iucB,iucC,iucD,iutA	shuA,shuT
537	ESC_TA7730AA	Human	United States	2010	A	2681	A3	H15	0.16	blaTEM-1	NA	IS1	NA	IS26	IncFIB,IncFII	F29:A-:B10	iss,iucB,iucC,iucD,iutA	shuA,shuT	cjrC-senB, Fe-transporter operon, colE1
538	ESC_SA2844AA	Human	United Kingdom	2015	A	2321	A3	H15	0.2	blaTEM-1	NA	NP	NA	IS26	Col(BS512),IncFIB,IncFII	F29:A-:B10	iss,sitA,sitB,sitC,sitD	shuA,shuT	cjrABC-senB, Fe-transporter operon
539	ESC_CB9398AA	Human	Australia	2017	A	3850	A3	O1:H15	0.16	aadA5,aph3,dfrA17,mphA,strA,sul1,sul2,tetA	blaCTX-M-55	NP	NA	intI1△,IS26,qacE△1,sul1	IncFIA,IncFIB,IncFII	F44:A4:B1	iss,iucB,iucC,iucD,iutA,sitA,sitB,sitC,sitD	shuA,shuT	cjrABC-senB, Fe-transporter operon, colE1
540	ESC_FB3582AA	Human	Australia	2017	A	3609	A3	H15	0.18	aac6,aadA1,aadA21,ant_2,ARR,blaBIL,blaCMY,blaLAT_1,cmlA1,dfrA17,mphA,sul1,tetB	NA	NP	blaOXA-1	IS26,qacE△1,sul1	Col(BS512)	NP	iss,iucB,iucC,iucD,iutA,sitA,sitB,sitC,sitD	shuA,shuT
541	ESC_TA2235AA	Avian	Australia	2017	A	3466	A3	O1:H15	0.16	aac6,aadA1,aadA21,ant_2,ARR,cmlA1,dfrA17,mphA,sul1,tetB	blaCTX-M-15	blaCTX-M-15,blaCTX-M-15-linked-ISEcp1	blaOXA-1	IS26,qacE△1,sul1	Col(MG828),IncFIA,IncFIB,IncFII	F31:A4:B1	iss,iucB,iucC,iucD,iutA,sitA,sitB,sitC,sitD	shuA,shuT
542	ESC_JB8356AA	Human	China	2012	A	3614	A3	O1:H15	0.22	aac3,aac6,aadA5,aph3,cmlA1,dfrA17,floR,mphA,qepA,rmtB,strA,sul2,tetA	blaCTX-M-14	blaCTX-M-14	NA	intI1△,qacE△1,sul1	Col(KPHS6),IncFIA,IncFIB,IncFII,IncL,IncN	F1:A2:B20	iss,iucB,iucC,iucD	shuA,shuT	cjrABC-senB
543	HOS59	Human	Australia	2007	A	3595	A3	O1:H15	0.2	aac3,aadA5,aph3,blaTEM-1,dfrA17,mphA,strA,sul1,sul2,tetA	blaCTX-M-14	blaCTX-M-14	NA	intI1△,IS26,qacE△1,sul1	IncB/O/K,IncFIA,IncFIB,IncFII	F35:A2:B20	iss,iucB,iucC,iucD	shuA,shuT	cjrABC-senB, Fe-transporter operon, colE1
544	ESC_RA8222AA	Human	United States	2014	A	3596	A3	O1:H15	0.22	aac6,ARR,blaBIL,blaCMY,blaLAT_1,dfrA17,mphA,sul1,tetB	NA	NP	blaOXA-1	intI1△,IS26,qacE△1,sul1	IncX4	NP	iss,iucB,iucC,iucDsitA,sitB,sitC,sitD	shuA,shuT
545	ESC_RA8250AA	Human	United States	2014	A	3595	A3	H15	0.22	aac6,ARR,blaBIL,blaCMY,blaLAT_1,dfrA17,mphA,sul1,tetB	NA	NP	blaOXA-1	IS26,qacE△1,sul1	IncX4	NP	iss,iucB,iucC,iucDsitA,sitB,sitC,sitD	shuA,shuT
546	ESC_PA1731AA	Human	Vietnam	N/A	A	3587	A3	O1:H15	0.18	aac6,aadA1,aadA21,ant_2,ARR,cmlA1,dfrA17,mphA,sul1,tetB	blaCTX-M-27	NP	blaOXA-1	intI1△,IS26,qacE△1,sul1	Col(MG828),IncFIA,IncFIB,IncFII,IncY	F2:A4:B1	iss,iucB,iucC,iucDsitA,sitB,sitC,sitD	shuA,shuT
547	ESC_JB1176AA	Human	United States	2014	A	3595	A3	O1:H15	0.2	aac6,ARR,blaBIL,blaCMY,blaLAT_1,sul1,tetB	NA	NP	blaOXA-1	intI1△,IS26,qacE△1,sul1	NP	NP	iss,iucB,iucC,iucDsitA,sitB,sitC,sitD	shuA,shuT
548	ESC_FB9521AA	Human	New Zealand	2016	A	3601	A3	H15	0.2	aac6,ARR,blaBIL,blaCMY,blaLAT_1,sul1,tetB	NA	NP	blaOXA-1	IS26,qacE△1,sul1	IncFIA,IncFIB,IncFII	F31:A4:B1	iss,iucB,iucC,iucDsitA,sitB,sitC,sitD	shuA,shuT
549	ESC_FB3602AA	Human	Australia	2017	A	3595	A3	H15	0.2	blaBIL,blaCMY,blaLAT_1,tetB	NA	NP	NA	IS26	NP	NP	iss,iucB,iucC,iucDsitA,sitB,sitC,sitD	shuA,shuT
550	ESC_XA1064AA	Human	Canada	2012	A	3602	A3	H15	0.2	NP	blaCTX-M-55	NP	NA	NP	Col8282,IncFII,IncI1(Gamma),IncX1	F35:A-:B-	iss,iucB,iucC,iucD	shuA,shuT
551	ESC_FB3094AA	Human	Canada	2008	A	3591	A3	O1:H15	0.2	aadA5,blaTEM-1,dfrA14,dfrA17,mphA,sul1,sul2,tetA,tetB	blaCTX-M-15	blaCTX-M-15	NA	intI1,IS26,qacE△1,sul1	Col(BS512),IncFIA,IncFIB,IncFII,IncN	F36:A4:B1	iss,iucB,iucC,iucDsitA,sitB,sitC,sitD	shuA,shuT
552	ESC_FA6828AA	Human	Mali	2009	A	3588	A3	O1:H15	0.2	aac6,ARR,dfrA17,mphA,tetB	NA	NP	blaOXA-1	intI1△,IS26,qacE△1	IncFIA,IncFIB,IncFII	F31:A4:B1	iss,iucB,iucC,iucDsitA,sitB,sitC,sitD	shuA,shuT
553	ESC_XA8562AA	Human	Singapore	2012	A	3592	A3	O1:H15	0.2	aac6,ARR,blaBIL,blaCMY,blaLAT_1,sul1,tetB	NA	NP	blaOXA-1	intI1△,IS26,qacE△1,sul1	Col(BS512),IncB/O/K	NP	iss,iucB,iucC,iucDsitA,sitB,sitC,sitD	shuA,shuT
554	ESC_RA5020AA	Human	Germany	2016	A	3601	A3	H15	0.2	aadA1,aadA21,ant_2,blaBIL,blaCMY,blaLAT_1,cmlA1,sul1,tetB	NA	NP	NA	intI1,IS26,qacE△1,sul1	Col(BS512),IncFIA,IncFIB, IncFII	F36:A4:B1	iss,iucB,iucC,iucDsitA,sitB,sitC,sitD	shuA,shuT
555	ESC_PA1115AA	Human	Australia	2014	A	3596	A3	H15	0.2	blaBIL,blaCMY,blaLAT_1,dfrA17,tetB	NA	IS1	NA	IS26	Col(BS512),IncFIA,IncFIB, IncFII	F35:A4:B1	iss,iucB,iucC,iucDsitA,sitB,sitC,sitD	shuA,shuT
556	ESC_GB6565AA*	Human	Malaysia	2015	A	3595	A3	H15	0.2	aadA5,aph3,dfrA17,mphA,strA,sul1,sul2,tetA	blaCTX-M-27	NP	NA	intI1△,IS26,qacE△1,sul1	Col(MG828),IncFIA,IncFIB,IncFII,IncI1(Gamma),pO111_1	F31:A4:B1	col1a-operon,iss,iucB,iucC,iucDsitA,sitB,sitC,sitD	shuA,shuT
557	ESC_GB0205AA	Human	New Zealand	2016	A	3602	A3	O1:H15	0.18	tetB	blaCTX-M-15	blaCTX-M-15,blaCTX-M-15-linked-ISEcp1	NA	IS26	IncI1(Gamma)	NP	col1a-operoniucB,iucC,iucDsitA,sitB,sitC,sitD	shuA,shuT
558	ESC_CB7222AA	Human	Australia	2016	A	4576	A3	O1:H15	0.2	blaBIL,blaCMY,blaLAT_1,dfrA17,qnrS,tetB	NA	NP	blaOXA-181	intI1,IS26	Col156,IncX3,IncX4	NP	iucB,iucC,iucDsitA,sitB,sitC,sitD	shuA,shuT
559	ESC_UA3515AA	Human	Switzerland	2016	A	4578	A3	H15	0.18	aac6,aadA1,aadA21,ant_2,ARR,blaBIL,blaCMY,blaLAT_1,cmlA1,dfrA17,mphA,sul1,tetB	NA	NP	blaOXA-1	intI1△,IS26,qacE△1,sul1	Col(BS512),IncFIA,IncFIB,IncFII	F2:A4:B1	iucB,iucC,iucDsitA,sitB,sitC,sitD	shuA,shuT
560	ESC_TA7635AA	Human	United States	2010	A	3587	A3	H15	0.2	aadA1,aadA21,ant_2,cmlA1,dfrA17,sul1,tetB	NA	NP	NA	intI1△,IS26,qacE△1,sul1	NP	NP	iss,iucB,iucC,iucD	shuA,shuT
561	ESC_XA1124AA	Human	Canada	2013	A	3591	A3	O1:H15	0.14	NP	blaCTX-M-14	blaCTX-M-14	NA	NP	NP	NP	ND	shuA,shuT
562	ESC_GB9358AA*	Human	N/A	N/A	A	3599	A3	O1:H15	0.18	dfrA17,mphA,tetB	blaCTX-M-14	blaCTX-M-14	NA	IS26	IncFIA,IncFIB,IncFII,IncI1(Gamma),IncX4	F31:A4:B1	col1a-operon,iss,iucB,iucC,iucDsitA,sitB,sitC,sitD	shuA,shuT
563	ESC_WA8838AA	Human	N/A	2015	A	3593	A3	O1:H15	0.2	aac6,aadA1,aadA21,ant_2,ARR,cmlA1,dfrA17,mphA,tetB	blaCTX-M-14	blaCTX-M-14	blaOXA-1	intI1△,IS26,qacE△1	NP	NP	iss,iucB,iucC,iucD	shuA,shuT
564	ESC_CB2330AA	Human	France	2016	A	3601	A3	O1:H15	0.2	dfrA17,mphA,tetB	blaCTX-M-14	blaCTX-M-14	NA	intI1,IS26	IncFIB, IncFII	F31:A-:B10	iss,iucB,iucC,iucDsitA,sitB,sitC,sitD	shuA,shuT	cjrABC-senB, Fe-transporter operon, colE1
565	ESC_GB4180AA	Human	Canada	2013	A	3594	A3	O1:H15	0.2	aac6,ARR,mphA,tetB	blaCTX-M-14	blaCTX-M-14	blaOXA-1	intI1△,IS26,qacE△1,sul1	Col(BS512),IncFIA,IncFIB,IncFII	F36:A4:B1	iss,iucB,iucC,iucDsitA,sitB,sitC,sitD	shuA,shuT
566	ESC_RA7051AA	Human	Germany	2012	A	2332	A3	H15	0.18	NP	blaCTX-M-15	blaCTX-M-15	NA	IS26	Col(BS512),IncB/O/K,IncFII,IncY	F103:A-:B-	iss,iucB,iucC,iucD,iutA	shuA,shuT
567	ESC_YA3435AA	Human	N/A	2010	A	2346	A3	O1:H15	0.2	blaTEM-1	NA	NP	NA	IS26	ColpVC,IncFIA,IncFIB,IncFII	F1:A2:B20	iss,iucB,iucC,iucD,iutA	shuA,shuT	cjrABC-senB, Fe-transporter operon, colE1
568	ESC_OA0341AA	Human	Canada	2013	A	2338	A3	O1:H15	0.2	aac3,aadA5,aph3,blaTEM-1,dfrA17,mphA,strA,sul1,sul2,tetA	NA	blaOXA-48, IS1, IS1999	blaOXA-48	intI1△,IS26,qacE△1,sul1	IncFIA,IncFIB,IncFII,IncL,IncX4	F1:A2:B20	iss,iucB,iucC,iucD,iutA	shuA,shuT	cjrABC-senB, Fe-transporter operon, colE1
569	ESC_GB7014AA	Human	United States	2017	A	2378	A3	O1:H15	0.18	aac3,aadA5,aph3,blaTEM-1,dfrA17,strA,sul1,sul2	blaCTX-M-15	blaCTX-M-15,blaCTX-M-15-linked-ISEcp1	NA	intI1△,IS26,qacE△1,sul1	Col(BS512),IncFIA,IncFIB,IncFII,IncI1(Gamma),IncY	F1:A2:B20	iss,iucB,iucC,iucD,iutA	shuA,shuT	cjrABC-senB, Fe-transporter operon, colE1
570	ESC_OA6281AA	Human	United States	2017	A	2355	A3	O1:H15	0.18	aadA2,aadA3,aadA8,catA1,dfrA12,mphA,sul1	blaCTX-M-15	blaCTX-M-15,blaCTX-M-15-linked-ISEcp1	NA	intI1,IS26,qacE△1,sul1	IncFIA,IncFIB,IncFII	F48:A1:B49	iss,iucB,iucC,iucD,iutA	shuA,shuT
571	GH_47	Water	United Kingdom	#N/A	A	2473	A3	O1:H15	0.18	aadA2,aadA3,aadA8,catA1,dfrA12,mphA,sul1,tetB	blaCTX-M-15	blaCTX-M-15,blaCTX-M-15-linked-ISEcp1	NA	intI1,IS26,qacE△1,sul1	Col(MG828),IncFIA,IncFIB,IncFII,IncX4	F4:A1:B49	iss,iucB,iucC,iucD,iutA	shuA,shuT
572	ESC_FA7252AA	Human	United States	2013	A	2339	A3	O1:H15	0.2	aac3,aadA5,aph3,blaBIL,blaCMY,blaLAT_1,blaTEM-1,dfrA17,mphA,strA,sul1,sul2,tetA	NA	NP	NA	intI1△,IS26,qacE△1,sul1	IncFIA,IncFIB,IncFII	F1:A2:B20	iss,iucB,iucC,iucD,iutA	shuA,shuT	cjrABC-senB, Fe-transporter operon, colE1
573	ESC_PA1715AA	Human	Vietnam	N/A	A	2337	A3	O1:H15	0.2	aadA5,blaTEM-1,dfrA17,mphA,sul1	blaCTX-M-27	NP	NA	intI1△,IS26,qacE△1,sul1	Col(BS512),Col(MG828),IncFIA,IncFIB,IncFII	F1:A2:B20	iss,iucB,iucC,iucD,iutA	shuA,shuT	cjrABC-senB, Fe-transporter operon, colE1
574	ESC_PA1702AA	Human	Vietnam	N/A	A	2340	A3	O1:H15	0.2	aac3,aadA5,aph3,blaTEM-1,dfrA17,mphA,strA,sul1,sul2,tetA	blaCTX-M-27	NP	NA	intI1△,IS26,qacE△1,sul1	Col(MG828),IncFIA,IncFIB,IncFII	F1:A2:B20	iucB,iucC,iucD,iutA	shuA,shuT	cjrABC-senB, Fe-transporter operon, colE1
575	ESC_FB3555AA	Human	Australia	2017	A	2352	A3	O1:H15	0.16	aac3,blaTEM-1	blaCTX-M-15	blaCTX-M-15,blaCTX-M-15-linked-ISEcp1	NA	IS26	Col(MG828),IncFIA,IncFIB,IncFII,IncI1(Gamma)	F1:A2:B20	iss	shuA,shuT	cjrABC-senB, Fe-transporter operon, colE1
576	ESC_IB7426AA	Human	Canada	2013	A	2349	A3	O1:H15	0.2	NP	NA	NP	NA	NP	IncFII	F51:A-:B-	iss,iucB,iucC,iucD,iutA	shuA,shuT
577	ESC_JA0698AA	Human	Netherlands	N/A	A	2339	A3	O1:H15	0.18	NP	blaCTX-M-27	NP	NA	IS26	IncFIA,IncFIB,IncFII,IncM1	F1:A2:B20	iss,iucB,iucC,iucD,iutA	shuA,shuT	cjrABC-senB, colE1
578	ESC_JA0759AA	Human	Netherlands	N/A	A	2337	A3	O1:H15	0.18	NP	blaCTX-M-27	NP	NA	IS26	IncFIA,IncFIB,IncFII,IncM1	F1:A2:B20	iss,iucB,iucC,iucD,iutA	shuA,shuT	cjrABC-senB, colE1
579	ESC_XA6569AA	Human	Singapore	2012	A	2343	A3	H15	0.2	aac6,aadA5,aph3,blaBIL,blaCMY,blaLAT_1,catB4,dfrA17,mphA,strA,sul1,sul2,tetA	blaCTX-M-15	blaCTX-M-15	blaOXA-1	intI1△,IS26,qacE△1,sul1	Col(BS512),Col(MG828),Col156,IncFIA,IncFIB,IncFII,IncI1(Gamma),IncX4	F1:A2:B20	col1a-operon,iss,iucB,iucC,iucD,iutA	shuA,shuT	cjrABC-senB, Fe-transporter operon, colE1
580	ESC_IB9015AA	Human	Australia	2017	A	2349	A3	O1:H15	0.18	aac3,aadA5,aph3,dfrA17,mphA,strA,sul1,sul2,tetA	blaCTX-M-27	NP	NA	intI1△,IS26,qacE△1,sul1	IncFIA,IncFIB,IncFII	F1:A2:B20	iss,iucB,iucC,iucD,iutA	shuA,shuT	cjrABC-senB, Fe-transporter operon, colE1
581	ESC_YA1551AA	Human	Switzerland	2014	A	2346	A3	H15	0.18	aadA5,aph3,dfrA17,strA,sul1	NA	NP	NA	intI1△,IS26,qacE△1,sul1	IncFIA,IncFIB,IncFII	F1:A2:B20	iss,iucB,iucC,iucD,iutA	shuA,shuT	cjrABC-senB, Fe-transporter operon, colE1
582	ESC_MA2322AA	Water	Japan	2015	A	2346	A3	H15	0.2	aac3,aadA5,aph3,dfrA17,mphA,strA,sul1,sul2	blaCTX-M-27	NP	NA	intI1△,IS26,qacE△1,sul1	IncFIA,IncFIB,IncFII	F1:A2:B20	iss,iucB,iucC,iucD,iutA	shuA,shuT	cjrABC-senB, Fe-transporter operon, colE1
583	ESC_FB9453AA	Human	New Zealand	2016	A	2350	A3	H15	0.2	NP	blaCTX-M-27	NP	NA	IS26	IncFIA,IncFIB,IncFII	F1:A2:B20	iss,iucB,iucC,iucD,iutA	shuA,shuT	cjrABC-senB, Fe-transporter operon, colE1
584	ESC_GB5993AA	Human	United States	2017	A	2352	A3	O1:H15	0.2	aadA5,aph3,dfrA17,mphA,strA,sul1,sul2,tetA	blaCTX-M-27	NP	NA	intI1△,qacE△1,sul1	Col(MG828),IncFIA,IncFIB,IncFII,IncY	F1:A2:B20	iss,iucB,iucC,iucD,iutA	shuA,shuT
585	ESC_GB5982AA	Human	United States	2016	A	2350	A3	O1:H15	0.2	aadA5,aph3,dfrA17,mphA,strA,sul1,sul2,tetA	blaCTX-M-27	NP	NA	intI1△,IS26,qacE△1,sul1	Col(MG828),IncFIA,IncFIB,IncFII,IncY	F1:A2:B20	iss,iucB,iucC,iucD,iutA	shuA,shuT
586	ESC_GB6045AA	Human	United States	2017	A	2352	A3	O1:H15	0.2	aadA5,aph3,dfrA17,mphA,strA,sul1,sul2,tetA	blaCTX-M-27	NP	NA	intI1△,qacE△1,sul1	Col(MG828),IncFIA,IncFIB,IncFII,IncY	F1:A2:B20	iss,iucB,iucC,iucD,iutA	shuA,shuT
587	ESC_GB6064AA	Human	United States	2017	A	2362	A3	O1:H15	0.2	aadA5,aph3,dfrA17,mphA,strA,sul2,tetA	blaCTX-M-27	NP	NA	intI1△,IS26,qacE△1	Col(MG828),IncFIA,IncFIB,IncFII,IncY	F1:A2:B20	iss,iucB,iucC,iucD,iutA	shuA,shuT
588	ESC_FB9668AA	Human	New Zealand	2016	A	2346	A3	O1:H15	0.22	aadA5,blaTEM-1,dfrA17,sul1	blaCTX-M-27	NP	NA	intI1△,IS26,qacE△1,sul1	IncB,IncK,IncFIA,IncFIB,IncFII,IncX4	F1:A2:B20	iss,iucB,iucC,iucD,iutA	shuA,shuT	cjrABC-senB, Fe-transporter operon, colE1
589	ESC_GB5486AA	Human	N/A	N/A	A	2342	A3	O1:H15	0.16	aadA5,aph3,dfrA17,mphA,strA,sul1,sul2,tetA	blaCTX-M-27	NP	NA	intI1△,IS26,qacE△1,sul1	IncFIA,IncFIB,IncFII	F1:A2:B20	iss,iucB,iucC,iucD,iutA	shuA,shuT	cjrABC-senB, Fe-transporter operon, colE1
590	ESC_PA1722AA	Human	Vietnam	N/A	A	2339	A3	O1:H15	0.2	aadA5,aph3,blaTEM-1,dfrA17,mphA,strA,sul1,sul2,tetA	blaCTX-M-15	blaCTX-M-15,blaCTX-M-15-linked-ISEcp1	NA	intI1△,IS26,qacE△1,sul1	IncFIA,IncFIB,IncFII,IncI1(Gamma),IncX4	F1:A2:B20	iss,iucB,iucC,iucD,iutA	shuA,shuT	cjrABC-senB, Fe-transporter operon, colE1
591	ESC_PA1667AA	Human	Vietnam	N/A	A	2337	A3	O1:H15	0.2	aadA5,aph3,blaTEM-1,dfrA17,mphA,strA,sul1,sul2,tetA	blaCTX-M-27	NP	NA	intI1△,IS26,qacE△1,sul1	IncFIA,IncFIB,IncFII	F1:A2:B20	iss,iucB,iucC,iucD,iutA	shuA,shuT	cjrABC-senB, Fe-transporter operon, colE1
592	ESC_PA1668AA	Human	Vietnam	N/A	A	2339	A3	O1:H15	0.2	aadA5,aph3,blaTEM-1,dfrA17,mphA,strA,sul1,sul2,tetA	blaCTX-M-27	NP	NA	intI1△,IS26,qacE△1,sul1	IncFIA,IncFIB,IncFII	F1:A2:B20	iss,iucB,iucC,iucD,iutA	shuA,shuT	cjrABC-senB, Fe-transporter operon, colE1
593	ESC_DB2092AA*	Avian	United States	2018	A	2032		O15:H6	0.22	tetB	NA	NP	NA	NP	Col(MG828),ColpVC,IncFIB,IncFIC,pO111_1	C4:A-:B1	estA,estB,estC,hlyF,iroB,iroC,iroD,iroE,iroN,iss,ompT,sitA,sitB,sitC,sitD	shuA,shuT
594	ESC_WA9392AA	Air	United States	2018	B	943		H4	0.08	NP	NA	NP	NA	IS26	Col(BS512),IncFII	F30:A-:B-	sitA,sitB,sitC,sitD	shuA,shuT
595	ESC_TA0444AA	Air	United States	2018	B	1130		H4	0.08	blaTEM-1	NA	NP	NA	NP	Col156,IncFII	F30:A-:B-	sitA,sitB,sitC,sitD	shuA,shuT
596	ESC_UA1759AA	Avian	United States	2017	B	230		O49:H15	0.12	aac3,aadA1,aadA21,ant_3	NA	NP	NA	intI1△,IS26,qacE△1	IncFII	F30:A-:B-	sitA,sitB,sitC,sitD	shuA,shuT
597	ESC_IB3302AA	Poultry	N/A	N/A	B	267		O49:H15	0.12	NP	NA	NP	NA	NP	NP	NP	iss	shuA,shuT
598	ESC_GB6672AA	Avian	United States	2013	B	227		O49:H15	0.12	NP	NA	NP	NA	NP	IncFII	F43:A-:B-	iss,sitA,sitB,sitC,sitD	shuA,shuT
599	ESC_UA1886AA	Swine	United States	2017	B	240		O49:H15	0.12	NP	NA	NP	NA	NP	IncFII	F30:A-:B-	sitA,sitB,sitC,sitD	shuA,shuT
600	ESC_UA1911AA	Avian	United States	2017	B	1456		O99:H15	0.1	aac3,aadA1,aadA21,ant_3	NA	NP	NA	intI1,IS26	Col156, IncFII	F43:A-:B-	iss,sitA,sitB,sitC	shuA,shuT
601	ESC_YA6245AA	Air	United States	2019	B	1462		O99:H15	0.12	aac3,aadA1,aadA21,ant_3	NA	NP	NA	intI1△,IS26,qacE△1	Col(BS512),Col156,IncFII,IncY	F30:A-:B-	iss,sitA,sitB,sitC,sitD	shuA,shuT
602	ESC_AB7776AA	Air	United States	2019	B	1459		O99:H15	0.12	aac3,aadA1,aadA21,ant_3	NA	NP	NA	intI1,IS26	NP	NP	iss,sitA,sitB,sitC,sitD	shuA,shuT
603	ESC_CA5942AA	Avian	United States	2013	B	1441		O99:H15	0.14	aac3,aadA1,aadA21,ant_3,tetA	NA	NP	NA	intI1,IS26	Col(BS512),IncFII	F40:A-:B-	iss,sitA,sitB,sitC,sitD	shuA,shuT
604	ESC_JB3261AA	Poultry	Hungary	2013	B	1033		O99:H15	0.18	aadA1,aadA21,blaTEM-1,dfrA1,sul1,sul2,tetA	blaCTX-M-1	NP	NA	intI1,IS26,qacE△1,sul1	Col4401,IncFIB,IncFII,IncI1(Gamma),pO111_1	F24:A-:B6	hlyF,iss,ompT,sitA,sitB,sitC,sitD	shuA,shuT
605	ESC_HB7849AA	Avian	United States	2019	B	1056		O99:H15	0.12	NP	NA	NP	NA	NP	Col156,IncFII,pO111_1	F4:A-:B-	iss,sitA,sitB,sitC,sitD	shuA,shuT
606	ESC_PA2609AA	Bovine	United States	2017	B	1043		O99:H15	0.14	NP	NA	NP	NA	NP	IncFIB,IncFII,pO111_1	F4:A-:B1	iss,sitA,sitB,sitC,sitD	shuA,shuT
607	ESC_PA1603AA	Air	France	2016	B	1041		O99:H15	0.12	aadA1,aadA21,blaTEM-1,dfrA1,sul1,sul2,tetA	blaCTX-M-1	NP	NA	intI1,IS26,qacE△1,sul1	IncI1(Gamma),pO111_1	NP	iss,sitA,sitB,sitC,sitD	shuA,shuT
608	ESC_PA1607AA	Air	France	2016	B	1033		O99:H15	0.18	aadA1,aadA21,blaTEM-1,dfrA1,sul1,sul2,tetA	blaCTX-M-1	NP	NA	intI1,IS26,qacE△1,sul1	IncFIB,IncFII,IncI1(Gamma),pO111_1	F24:A-:B20	hlyF,iss,ompT,sitA,sitB,sitC,sitD	shuA,shuT
609	ESC_PA1554AA	Air	France	2016	B	1039		O99:H15	0.18	aadA1,aadA21,blaTEM-1,dfrA1,sul1,sul2,tetA	blaCTX-M-1	NP	NA	intI1,IS26,qacE△1,sul1	IncFIB,IncFII,IncI1(Gamma),pO111_1	F24:A-:B20	hlyF,iss,ompT,sitA,sitB,sitC,sitD	shuA,shuT
610	ESC_SA6273AA	Avian	Brazil	2016	B	198		H15	0.16	aac3,aadA1,aadA21,ant_3,fosA,qnrB,sul1,sul2,tetA	blaCTX-M-55	NP	NA	intI1△,IS26,qacE△1,sul1	Col(pHAD28),IncFII,IncI1(Gamma),pO111_1	F33:A-:B-	iss,sitA,sitB,sitC,sitD	shuA,shuT
611	ESC_ZA9442AA	Air	United States	2019	B	181		H15	0.14	aph6	NA	NP	NA	NP	IncFII,IncI1(Gamma)	F29:A-:B-	col1a-operonsitA,sitB,sitC,sitD	shuA,
612	ESC_WA5522AA*	Human	Australia	2013	B	117		H15	0.2	aph3,blaBIL,blaCMY,blaLAT_1,blaTEM-1,dfrA5,strA,sul2,tetA	NA	NP	NA	intI1,IS26	IncFIB,IncFII,IncI1(Gamma)	F64:A-:B27	estA,estB,estC,hlyF,iss,ompT,sitA,sitB,sitC,sitD	shuA,shuT
613	MVC224	Dog	Australia	2011	B	107		O1:H15	0.1	NP	NA	NP	NA	NP	NP	NP	iss,sitA,sitB,sitC,sitD	shuA,shuT
614	ESC_OA0827AA	Air	United Kingdom	2015	B	117		H15	0.12	NP	NA	NP	NA	NP	pO111_1	NP	iss,sitA,sitB,sitC,sitD	shuA,shuT
615	ESC_OA0828AA	Air	United Kingdom	2015	B	127		O1:H15	0.12	NP	NA	NP	NA	NP	ColpVC,pO111_1	NP	iss,sitA,sitB,sitC,sitD	shuA,shuT
616	ESC_OA0825AA	Air	United Kingdom	2015	B	114		O1:H15	0.12	NP	NA	NP	NA	NP	pO111_1	NP	iss,sitA,sitB,sitC,sitD	shuA,shuT
617	ESC_OA0831AA	Air	United Kingdom	2015	B	116		O1:H15	0.12	NP	NA	NP	NA	NP	pO111_1	NP	iss,sitA,sitB,sitC,sitD	shuA,shuT
618	ESC_OA0832AA	Air	United Kingdom	2015	B	117		O1:H15	0.12	NP	NA	NP	NA	NP	pO111_1	NP	iss,sitA,sitB,sitC,sitD	shuA,shuT
619	NZ CP023364.1	Canine	Scotland	2002	B	0		#N/A	NP	NP	NA	NP	NA	NP	NP	NP	ND	#N/A
620	ESC_YA3730AA	Human	N/A	2013	B	98		O1:H15	0.12	NP	NA	NP	NA	NP	pO111_1	NP	iss,sitA,sitB,sitC,sitD	shuA,shuT
621	ESC_KB1323AA	Canine	United States	2019	B	73		O1:H15	0.12	NP	NA	NP	NA	NP	NP	NP	iss,sitA,sitB,sitC,sitD	shuA,shuT
622	ESC_YA3664AA	Human	N/A	2010	B	84		H15	0.12	NP	NA	NP	NA	NP	NP	NP	iss,sitA,sitB,sitC,sitD	shuA,shuT
623	ESC_DB2638AA*	Air	United States	2018	B	117		H15	0.2	aph3,blaBIL,blaCMY,blaLAT_1,blaTEM-1,dfrA14,strA,sul2	NA	NP	NA	intI1,IS26	IncI1(Gamma),pO111_1	NP	col1a-operon,colV-operon,estA,estB,estC,hlyF,iroB,iroC,iroD,iroE,iroN,iss,iucA,iucB,iucC,iucD,iutA,ompT,sitA,sitB,sitC,sitD	shuA,shuT
624	ESC_EA6189AA	Human	Sweden	1997	B	78		O1:H15	0.12	NP	NA	NP	NA	NP	IncM1	NP	iss,sitA,sitB,sitC,sitD	shuA,shuT
625	ESC_DB2058AA*	Avian	United States	2018	B	355		O7:H15	0.26	aac3,aph3,aph4,strA,tetB	NA	NP	NA	IS26	IncFII,IncHI2,IncHI2A,IncI1(Gamma),pO111_1	F4:A-:B-	colV-operon,estA,estB,estC,hlyF,iroB,iroC,iroD,iroE,iroN,iss,ompT,sitA,sitB,sitC,sitD	shuA,shuT
626	ESC_HB5689AA	Canine	United States	2013	B	337		O7:H15	0.08	aac3,aadA5,aph3,blaBIL,blaCMY,blaLAT_1,blaTEM-1,dfrA17,floR,mphA,strA,sul1,sul2,tetA	NA	NP	NA	intI1,IS26,qacE△1,sul1	IncC,IncFII	F2:A-:B-	iss,sitA,sitB,sitC,sitD	shuA,shuT
627	ESC_RA0435AA	Human	Sweden	2013	B	2083		O7:H15	0.1	qnrS	blaCTX-M-15	blaCTX-M-15,blaCTX-M-15-linked-ISEcp1	NA	NP	IncI1(Gamma)	NP	col1a-operon,ompT	shuA,shuT
628	ESC_RA0114AA	Human	Sweden	2015	B	2093		O7:H15	0.12	aac3,aph3,blaTEM-1,dfrA7,strA,sul2,tetA	blaCTX-M-15	blaCTX-M-15,IS1	NA	intI1,IS26,qacE△1,sul1	IncI1(Gamma)	NP	ompT,sitA,sitB,sitC,sitD	shuA,
629	ESC_AA8787AA	Human	United States	2011	B	2093		O7:H15	0.12	aph3,blaTEM-1,strA,sul2,tetA	NA	IS1	NA	IS26	NP	NP	iss,ompT,sitA,sitB,sitC,sitD	shuA,
630	ESC_GB4298AA	Water/River	Sweden	2013	B	1495		O7:H15	0.08	dfrA14	blaCTX-M-15	blaCTX-M-15	NA	intI1,IS26	IncI1(Gamma),IncN	NP	iss,ompT,sitA,sitB,sitC,sitD	shuA,shuT
631	ESC_IB7467AA	Human	Canada	2013	B	1468		O7:H15	0.08	NP	NA	NP	NA	NP	NP	NP	ompT,sitA,sitB,sitC,sitD	shuA,shuT
632	ESC_GB5329AA	Water/River	Sweden	2013	B	1473		H15	0.04	aph3,blaTEM-1,dfrA14,qnrS,strA,sul2,tetA	blaCTX-M-15	blaCTX-M-15,blaCTX-M-15-linked-ISEcp1	NA	intI1,IS26	IncM1	NP	sitA,sitB,sitC,sitD	shuA,shuT
633	ESC_FB5852AA	Human	China	2017	B	1471		O7:H15	0.04	qnrS	blaCTX-M-15	blaCTX-M-15,blaCTX-M-15-linked-ISEcp1	NA	NP	NP	NP	sitA,sitB,sitC,sitD	shuA,shuT
634	ESC_KB3992AA	Bovine	United States	1995	B	1443		O7:H15	0.04	NP	NA	NP	NA	NP	IncI1(Gamma)	NP	iss,sitA,sitB,sitC,sitD	shuA,shuT
635	ESC_LA5345AA	Human	N/A	2010	B	1469		O7:H15	0.06	ant_2,blaKPC,blaTEM-1,sul1,sul2	NA	NP	NA	intI1,IS26,qacE△1,sul1	IncC,IncI1(Gamma)	NP	col1a-operon,iss,sitA,sitB,sitC,sitD	shuA,shuT
636	ESC_WA5512AA	Human	Australia	2014	B	1465		O7:H15	0.08	blaBIL,blaCMY,blaLAT_1	NA	NP	NA	NP	IncI1(Gamma)	NP	col1a-operonsitA,sitB,sitC,sitD	shuA,shuT
637	ESC_IA3047AA	Air	United States	2014	B	1451		O7:H15	0.04	NP	NA	NP	NA	NP	NP	NP	sitA,sitB,sitC,sitD	shuA,shuT
638	ESC_HB5836AA	Bovine	United States	2019	B	1451		H15	0.04	NP	NA	NP	NA	NP	NP	NP	sitA,sitB,sitC,sitD	shuA,shuT
639	ESC_WA5556AA	Human	Australia	2009	B	1452		O7:H15	0.04	blaBIL,blaCMY,blaLAT_1	NA	NP	NA	NP	IncI1(Gamma)	NP	col1a-operon,iss,sitA,sitB,sitC,sitD	shuA,
640	CE1860	Bird	Australia	2012	B	1457		O7:H15	0.06	blaBIL,blaCMY,blaLAT_1	NA	NP	NA	NP	IncI1(Gamma)	NP	col1a-operon,iss,sitA,sitB,sitC,sitD	shuA,shuT
641	ESC_WA5549AA	Human	Australia	2008	B	1458		O7:H15	0.06	blaBIL,blaCMY,blaLAT_1	NA	NP	NA	NP	IncI1(Gamma)	NP	col1a-operon,iss,sitA,sitB,sitC,sitD	shuA,shuT
642	ESC_OA0097AA	Human	United States	2015	B	2679		O7:H15	0.12	blaBIL,blaCMY,blaLAT_1,tetA	NA	NP	NA	IS26	IncFIA,IncFIB	F-:A1:B1	iutA,ompT,sitA,sitB,sitC,sitD	shuA,shuT
643	MVC219	Dog	Australia	2011	B	2441		O7:H15	0.08	aph3,blaTEM-1,strA,sul2	NA	NP	NA	NP	Col(MG828),IncB,IncK,IncFIB,IncI2(Delta),IncX4	F-:A-:B29	sitA,sitB,sitC,sitD	shuA,shuT
644	ESC_GB6537AA	Human	Singapore	2015	B	1864		H15	0.06	NP	NA	NP	NA	NP	NP	NP	iss,sitA,sitB,sitC,sitD	shuA,shuT
645	ESC_TA7280AA	Human	Singapore	2015	B	2312		O86:H2	0.1	blaBIL,blaCMY,blaLAT_1	NA	NP	NA	NP	NP	NP	iss,sitA,sitB,sitC,sitD	shuA,shuT
646	ESC_QA8188AA	Human	Japan	2015	B	2496		H9	0.12	NP	NA	NP	NA	NP	IncFII	F82:A-:B-	ompT,sitA,sitB,sitC	shuA,shuT
647	ESC_KB1331AA	Canine	United States	2019	B	2490		H9	0.1	NP	NA	NP	NA	NP	NP	NP	ompT,sitA,sitB,sitC,sitD	shuA,shuT
648	ESC_JA7505AA	Avian	Denmark	2015	B	2494		H9	0.1	NP	NA	NP	NA	NP	NP	NP	ompT,sitA,sitB,sitC,sitD	shuA,shuT
649	ESC_UA1650AA	Avian	United States	2017	B	2511		H9	0.12	aac3,aadA1,aadA21,ant_3,sul1,tetB	NA	NP	NA	intI1,IS26,qacE△1,sul1	NP	NP	ompT,sitA,sitB,sitC,sitD	shuA,shuT
650	ESC_GB1710AA	Avian	United States	2019	B	2491		H9	0.12	NP	NA	NP	NA	NP	NP	NP	ompT,sitA,sitB,sitC,sitD	shuA,shuT
651	ESC_ZA1739AA*	Avian	N/A	2018	B	2492		H9	0.16	tetB	NA	NP	NA	NP	Col156,IncFIB,IncFII	F24:A-:B1	hlyF,iroB,iroC,iroD,iroE,iroN,iss,ompT,sitA,sitB,sitC,sitD	shuA,shuT
652	ESC_FB6131AA*	Air	United States	2019	B	2498		H9	0.16	aac3,aadA5,blaTEM-1,dfrA17,sul1	NA	NP	NA	intI1,IS26,qacE△1,sul1	Col156,IncFIB,IncFII	F24:A-:B1	iroB,iroC,iroD,iroE,iroN,iss,ompT,sitA,sitB,sitC,sitD	shuA,shuT
653	ESC_HA5684AA	Human	United States	2011	B	353		O7:H15	0.08	NP	NA	NP	NA	NP	NP	NP	iss	shuA,shuT
654	ESC_WA6907AA	Human	United States	1998	B	328		O7:H15	0.06	NP	NA	NP	NA	NP	NP	NP	iss,sitA,sitB,sitC,sitD	shuA,shuT
655	ESC_WA6903AA	Human	United States	2002	B	331		O7:H15	0.06	NP	NA	NP	NA	NP	NP	NP	iss,sitA,sitB,sitC,sitD	shuA,shuT
656	ESC_HB0099AA	Avian	Japan	2005	B	370		O166:H15	0.06	NP	NA	NP	NA	NP	NP	NP	iss,sitA,sitB,sitC,sitD	shuA,shuT
657	ESC_KB1855AA	Avian	United States	2020	B	354		O7:H15	0.16	NP	NA	NP	NA	NP	IncFIA,IncFIB	F-:A6:B23	iss	shuA,shuT
658	ESC_MA8230AA	Air	United States	2014	B	342		O7:H15	0.16	NP	NA	NP	NA	NP	IncY	NP	ND	shuA,shuT
659	ESC_MA2393AA	Air	United States	2014	B	341		O7:H15	0.16	NP	NA	NP	NA	NP	IncFIA,IncFIB	F-:A6:B23	ND	shuA,shuT
660	ESC_WA4982AA	Soil/Dust	N/A	2015	B	364		O7:H15	0.1	NP	NA	NP	NA	NP	NP	NP	iss,sitA,sitB,sitC,sitD	shuA,shuT
661	ESC_IA9223AA*	Human	Netherlands	N/A	B	473		O7:H15	0.28	aac3,aadA1,aadA21,ant_3,aph3,blaTEM-1,dfrA7,strA,2sul2,tetA	blaCTX-M-2	NP	NA	intI1,IS26,qacE△1,sul1	IncFIB,IncFIC,IncI1(Gamma)	C4:A-:B1	colV-operon,estA,estB,estC,hlyF,iroB,iroC,iroD,iroE,iroN,iss,iucA,iucB,iucC,iucD,iutA,ompT,sitA,sitB,sitC,sitD	shuA,shuT
662	ESC_HB5881AA*	Meat	Brazil	2019	B	493		O7:H15	0.28	aac3,aadA1,aadA21,ant_3,aph3,dfrA7,strA,2sul2,tetA	blaCTX-M-2	NP	NA	intI1,IS26,qacE△1,sul1	IncFIB,IncFIC,IncI1(Gamma)	C4:A-:B1	colV-operon,estA,estB,estC,hlyF,iroB,iroC,iroD,iroE,iroN,iss,iucA,iucB,iucC,iucD,iutA,ompT,sitA,sitB,sitC,sitD	shuA,shuT
663	ESC_GB0117AA*	Avian	Brazil	2019	B	491		O7:H15	0.28	aac3,aadA1,aadA21,ant_3,aph3,dfrA7,strA,2sul2,tetA	blaCTX-M-2	NP	NA	intI1,IS26,qacE△1,sul1	IncFIB,IncFIC,IncI1(Gamma)	C4:A-:B1	colV-operon,estA,estB,estC,hlyF,iroB,iroC,iroD,iroE,iroN,iss,iucA,iucB,iucC,iucD,iutA,ompT,sitA,sitB,sitC,sitD	shuA,shuT
664	ESC_GB0114AA*	Avian	Brazil	2019	B	491		O7:H15	0.28	aac3,aadA1,aadA21,ant_3,aph3,dfrA7,strA,2sul2,tetA	blaCTX-M-2	NP	NA	intI1,IS26,qacE△1,sul1	IncFIB,IncFIC,IncI1(Gamma)	C4:A-:B1	colV-operon,estA,estB,estC,hlyF,iroB,iroC,iroD,iroE,iroN,iss,iucA,iucB,iucC,iucD,iutA,ompT,sitA,sitB,sitC,sitD	shuA,shuT
665	ESC_HB5882AA*	Meat	Brazil	2019	B	491		O7:H15	0.28	aac3,aadA1,aadA21,ant_3,aph3,dfrA7,strA,2sul2,tetA	blaCTX-M-2	NP	NA	intI1,IS26,qacE△1,sul1	IncFIB,IncFIC,IncI1(Gamma)	C4:A-:B1	colV-operon,estA,estB,estC,hlyF,iroB,iroC,iroD,iroE,iroN,iss,iucA,iucB,iucC,iucD,iutA,ompT,sitA,sitB,sitC,sitD	shuA,shuT
666	ESC_TA4455AA	Shellfish	United States	2016	B	361		O7:H15	0.08	NP	NA	NP	NA	NP	IncFII	F82:A-:B-	iss,sitA,sitB,sitC,sitD	shuA,shuT
667	ESC_CB9179AA	Bovine	United States	2011	B	364		O7:H15	0.06	NP	NA	NP	NA	NP	NP	NP	iss	shuA,shuT
668	ESC_WA5120AA	Soil/Dust	N/A	2015	B	354		O7:H15	0.08	NP	NA	NP	NA	NP	NP	NP	ND	shuA,shuT
669	ESC_WA5121AA	Soil/Dust	N/A	2015	B	354		H15	0.08	NP	NA	NP	NA	NP	NP	NP	ND	shuA,shuT
670	ESC_WA4522AA	Soil/Dust	N/A	2015	B	354		O7:H15	0.08	NP	NA	NP	NA	NP	NP	NP	ND	shuA,shuT
671	ESC_KB0878AA	Human	Canada	2014	B	327		O7:H15	0.08	sul2,tetA	blaCTX-M-1	NP	NA	IS26	IncFII,IncI1(Gamma),IncI2(Delta)	F2:A-:B-	sitA,sitB,sitC,sitD	shuA,shuT
672	ESC_GB8712AA	Human	N/A	N/A	B	341		O7:H15	0.08	aadA1,aadA21,aph3,blaTEM-1,dfrA1,mphB,strA,sul1,sul2,tetA	NA	NP	NA	intI1,IS26,qacE△1,sul1	IncY	NP	iss,sitA,sitB,sitC,sitD	shuA,shuT
673	ESC_QA7695AA	Human	Japan	2015	B	360		O7:H15	0.06	NP	NA	NP	NA	NP	NP	NP	iss,sitA,sitB,sitC,sitD	shuA,shuT
674	MVC99*	Dog	Australia	2009	B	1511		H15	0.14	blaTEM-1,dfrA5,sul1,tetA	NA	NP	NA	intI1,IS26,qacE△1,sul1	IncFIB,IncFIC,IncY	C4:A-:B1	estA,estB,estC,hlyF,iroB,iroC,iroD,iroE,iroN,iss,iucA,iucB,iucC,iucD,iutA,ompT,sitA,sitB,sitC,sitD	shuA,shuT
675	ESC_YA8607AA	Human	Gambia	N/A	B	1254		O7:H15	0.12	NP	NA	NP	NA	NP	NP	NP	iss,sitA,sitB,sitC,sitD	shuA,shuT
676	ESC_YA8630AA	Human	Gambia	N/A	B	1253		O7:H15	0.12	NP	NA	NP	NA	NP	NP	NP	iss,sitA,sitB,sitC,sitD	shuA,shuT
677	ESC_BB5781AA*	Avian	N/A	2018	B	1875		O99:H15	0.14	tetA	NA	NP	NA	IS26	IncFIB,IncFII,IncI1(Gamma),IncX4	F4:A-:B8	estA,estB,estC,hlyF,iss,iucA,iucB,iucC,iucD,iutA,ompT,sitA,sitB,sitC,sitD	shuA,shuT
678	ESC_SA6634AA*	Air	United States	2018	B	1877		O99:H15	0.14	aadA12,aadA2,aadA3,aadA8,aph3,blaCARB,blaHERA,dfrA16,ere_A,strA,tetA	NA	NP	NA	IS26	IncFIB,IncFII	F2:A-:B1	hlyF,iroB,iroC,iroD,iroE,iroN,iss,iucA,iucB,iucC,iucD,iutA,ompT,sitA,sitB,sitC,sitD	shuA,shuT
679	ESC_DB2108AA*	Avian	United States	2018	B	1874		O99:H15	0.16	aadA12,aadA2,aadA3,aadA8,blaCARB,dfrA16,ere_A	NA	NP	NA	IS26	IncFIB,IncFIC,IncX4,pO111_1	C4:A-:B1	hlyF,iroB,iroC,iroD,iroE,iroN,iss,iucA,iucB,iucC,iucD,iutA,ompT,sitA,sitB,sitC,sitD	shuA,shuT
680	ESC_UA2169AA	Avian	United States	2017	B	1866		O99:H15	0.1	NP	NA	NP	NA	NP	IncX4	NP	ND	shuA,shuT
681	ESC_IB6828AA	Poultry	United States	2014	B	1104		H15	0.12	aac3,aadA1,aadA21,dfrA1	NA	NP	NA	intI1	IncFII,IncI1(Gamma),IncX4	F29:A-:B-	sitA,sitB,sitC,sitD	shuA,shuT
682	ESC_IA1075AA	Air	United States	2014	B	1100		O1:H15	0.12	NP	NA	NP	NA	IS26	IncFII	F104:A-:B-	sitA,sitB,sitC,sitD	shuA,shuT
683	ESC_RA4591AA*	Avian	United States	2017	B	2265		O7:H15	0.26	aac3,aadA1,aadA21,ant_3,sul1,tetA	NA	NP	NA	intI1,IS26,qacE△1,sul1	IncFIB,IncFII,IncI1(Gamma),pO111_1	F34:A-:B1	colV-operon,estA,estB,estC,hlyF,iroB,iroC,iroD,iroE,iroN,iss,iucA,iucB,iucC,iucD,iutA,ompT,sitA,sitB,sitC,sitD	shuA,shuT
684	ESC_RA4492AA*	Avian	United States	2017	B	2264		H15	0.28	aac3,aadA1,aadA21,ant_3,sul1,tetA	NA	NP	NA	intI1,IS26,qacE△1,sul1	IncFIB,IncFII,IncI1(Gamma),pO111_1	F34:A-:B1	colV-operon,estA,estB,estC,hlyF,iroB,iroC,iroD,iroE,iroN,iss,iucA,iucB,iucC,iucD,iutA,ompT,sitA,sitB,sitC,sitD	shuA,shuT
685	ESC_RA4594AA*	Avian	United States	2017	B	2264		O7:H15	0.28	aac3,aadA1,aadA21,ant_3,sul1,tetA	NA	NP	NA	intI1,IS26,qacE△1,sul1	IncFIB,IncFII,IncI1(Gamma),pO111_1	F34:A-:B1	colV-operon,estA,estB,estC,hlyF,iroB,iroC,iroD,iroE,iroN,iss,iucA,iucB,iucC,iucD,iutA,ompT,sitA,sitB,sitC,sitD	shuA,shuT
686	ESC_SA6612AA	Air	United States	2018	B	2271		H15	0.1	aac3,aadA1,aadA21,ant_3,blaHERA,sul1,tetA	NA	NP	NA	intI1,IS26,qacE△1,sul1	IncFII,IncI1(Gamma),pO111_1	F40:A-:B-	iss,sitA,sitB,sitC,sitD	shuA,shuT
687	ESC_AB9079AA*	Avian	United States	2019	B	2278		O7:H15	0.16	aac3,aadA1,aadA21,ant_3,blaHERA,blaTEM-1,sul1	NA	NP	NA	intI1,IS26,qacE△1,sul1	IncI1(Gamma),IncX4,pO111_1	NP	colV-operon,estA,estB,estC,hlyF,iroB,iroC,iroD,iroE,iroN,iss,ompT,sitA,sitB,sitC,sitD	shuA,shuT
688	ESC_ZA1578AA*	Air	United States	2019	B	2276		O7:H15	0.16	aac3,aadA1,aadA21,ant_3,blaHERA,sul1,tetA	NA	NP	NA	intI1,IS26,qacE△1,sul1	IncI1(Gamma),pO111_1	NP	colV-operon,estA,estB,estC,hlyF,iroB,iroC,iroD,iroE,iroN,iss,ompT,sitA,sitB,sitC,sitD	shuA,shuT
689	ESC_HB5903AA*	Avian	United States	2019	B	2276		H15	0.16	aac3,aadA1,aadA21,ant_3,blaHERA,sul1,tetA	NA	NP	NA	intI1,IS26,qacE△1,sul1	IncI1(Gamma),pO111_1	NP	colV-operon,estA,estB,estC,hlyF,iroB,iroC,iroD,iroE,iroN,iss,ompT,sitA,sitB,sitC,sitD	shuA,shuT
690	ESC_GA6837AA	Air	United States	1986	B	3780		O88	0.1	sul2	NA	NP	NA	IS26	IncFIB,IncFII	F56:A-:B20	ND	shuA,shuT
691	ESC_HA9015AA	Water	United States	1993	B	3762		O88	0.12	NP	NA	NP	NA	NP	IncFII	F29:A-:B-	iss	shuA,shuT
692	ESC_KB3796AA	Water/River	United States	1993	B	3759		O88	0.12	NP	NA	NP	NA	NP	IncFII	F29:A-:B-	iss	shuA,shuT
693	ESC_VA5657AA	Bovine	Netherlands	2014	B	3779		O88	0.06	blaBIL,blaCMY,blaLAT_1,qnrS	blaCTX-M-15	blaCTX-M-15,blaCTX-M-15-linked-ISEcp1	NA	NP	IncI2,IncI2(Delta)	NP	iss,sitA,sitB,sitC,sitD	shuA,shuT
694	ESC_OA6282AA	Human	United States	2017	B	3781		O88	0.06	blaBIL,blaCMY,blaLAT_1	NA	NP	NA	NP	NP	NP	iss,sitA,sitB,sitC,sitD	shuA,shuT
695	ESC_RA5097AA	Air	Germany	2012	B	3779		O88	0.06	blaBIL,blaCMY,blaLAT_1	NA	NP	NA	NP	NP	NP	iss,sitA,sitB,sitC,sitD	shuA,shuT
696	ESC_VA5683AA	Bovine	Netherlands	2014	B	3778		O88	0.06	blaBIL,blaCMY,blaLAT_1	NA	NP	NA	NP	NP	NP	iss,sitA,sitB,sitC,sitD	shuA,shuT
697	ESC_QA3871AA*	Avian	Denmark	2015	B	3781		O88	0.14	blaBIL,blaCMY,blaLAT_1	NA	NP	NA	NP	IncFIB,IncFIC	C4:A-:B61	estA,estB,estC,hlyF,iss,iucA,iucB,iucC,iucD,iutA,ompT,sitA,sitB,sitC,sitD	shuA,shuT
698	ESC_VA5565AA	Bovine	Netherlands	2014	B	3779		O88	0.06	blaBIL,blaCMY,blaLAT_1	NA	NP	NA	NP	NP	NP	iss,sitA,sitB,sitC,sitD	shuA,shuT
699	ESC_VA5566AA	Bovine	Netherlands	2014	B	3779		O88	0.06	blaBIL,blaCMY,blaLAT_1	NA	NP	NA	NP	NP	NP	iss,sitA,sitB,sitC,sitD	shuA,shuT
700	ESC_UA1884AA*	Avian	United States	2017	B	4105		O160:H20	0.36	aac3,aadA1,aadA21,ant_3,blaBIL,blaCMY,blaLAT_1,sul1,tetA	NA	NP	NA	intI1,IS26,qacE△1,sul1	Col156,ColpVC,IncK,IncFIB,IncI1(Gamma),pO111_1	F-:A-:B27	col1a-operon,estA,estB,estC,hlyF,iucA,iucB,iucC,iucD,iutA,ompT,sitA,sitB,sitC	shuA,shuT
701	ESC_QA3828AA	Avian	Denmark	2015	B	4101		O160:H20	0.22	blaBIL,blaCMY,blaLAT_1	NA	NP	NA	NP	Col156,IncK,IncFII,pO111_1	F76:A-:B-	iucA,iucB,iucC,iucD,iutA,sitA,sitB,sitC	shuA,shuT
702	ESC_RA7700AA	Poultry	Denmark	2015	B	4101		O160:H20	0.22	blaBIL,blaCMY,blaLAT_1	NA	NP	NA	NP	Col156,IncK,IncFII,pO111_1	F76:A-:B-	iucA,iucB,iucC,iucD,iutA,sitA,sitB,sitC	shuA,shuT
703	ESC_LA5904AA*	Air	United States	1984	B	3403		O7	0.58	aph3,strA,sul2,tetB	NA	NP	NA	IS26	Col156,IncFIB,IncFII,IncI2,IncI2(Delta)	F24:A-:B1	hlyF,iroB,iroC,iroD,iroE,iroN,iss,iucA,iucB,iucC,iucD,iutA,ompT,sitA,sitB,sitC,sitD	shuA,shuT
704	ESC_CB8936AA*	Avian	United States	1984	B	3405		O7	0.56	aph3,strA,sul2,tetB	NA	NP	NA	IS26	IncFIB,IncFII,IncI2,IncI2(Delta)	F24:A-:B1	hlyF,iroB,iroC,iroD,iroE,iroN,iss,iucA,iucB,iucC,iucD,iutA,ompT,sitA,sitB,sitC,sitD	shuA,shuT
705	ESC_LA1335AA*	Air	United States	2014	B	3380		#N/A	0.68	aph3,blaBIL,blaCMY,blaLAT_1,strA,sul2,tetB	blaCTX-M-27	NP	NA	IS26	IncFIA,IncFIB,IncFII,IncI1(Gamma)	F2:A1:B16	colV-operon,estA,estB,estC,hlyF,iroB,iroC,iroD,iroE,iroN,iss,iucA,iucB,iucC,iucD,iutA,ompT,sitA,sitB,sitC	shuA,shuT
706	ESC_BB4897AA*	Avian	N/A	2018	B	3389		#N/A	0.7	aph3,blaBIL,blaCMY,blaLAT_1,strA,sul2,tetB	NA	NP	NA	NP	IncFIA,IncFIB,IncFII,IncI1(Gamma),pO111_1	F36:A1:B16	colV-operon,estA,estB,estC,hlyF,iroB,iroC,iroD,iroE,iroN,iss,iucA,iucB,iucC,iucD,iutA,ompT,sitA,sitB,sitC	shuA,shuT
707	ESC_CB1308AA*	Avian	N/A	2018	B	3351		#N/A	0.28	aac3,aph3,aph4,blaHERA,blaTEM-1,strA,tetB	NA	NP	NA	IS26	ColpVC,IncHI2,IncI1(Gamma)	NP	estA,estB,estC,hlyF,iroB,iroC,iroD,iroE,iroN,iss,iucA,iucB,iucC,iucD,iutA,ompT,sitA,sitB,sitC,sitD	shuA,shuT
708	ESC_BB4995AA*	Avian	N/A	2018	B	3348		#N/A	0.14	aac3,aadA1,aadA21,ant_3,blaHERA	NA	NP	NA	intI1,IS26	IncI1(Gamma)	NP	estA,estB,estC,hlyF,iucA,iucB,iucC,iucD,iutA,ompT,sitA,sitB,sitC,	shuA,shuT
709	ESC_BB5635AA*	Avian	N/A	2018	B	3366		#N/A	0.14	NP	NA	NP	NA	NP	IncFIA,IncFIB,IncFIC	C4:A6:B1	estA,estB,estC,hlyF,iucA,iucB,iucC,iucD,iutA,ompT,sitA,sitB,sitC,sitD	shuA,shuT
710	ESC_HB0395AA	Avian	United States	2019	B	4416		#N/A	0.24	aac3,aadA1,aadA21,ant_3,sul1,sul2	NA	NP	NA	intI1,qacE△1,sul1	Col156,Col8282,ColpVC,IncB/O/K,IncB,IncFII,pO111_1	F45:A-:B-	iucA,iucB,iucC,iucD,iutA,sitA,sitB,sitC	shuA,shuT
711	ESC_ZA9868AA	Air	United States	2019	B	3950		#N/A	0.62	aph3,strA,sul2,tetB	NA	NP	NA	NP	Col156,Col8282,ColpVC,IncB/O/K,IncB,IncFII,pO111_1	F45:A-:B-	iucA,iucB,iucC,iucD,iutA,sitA,sitB,sitC	shuA,shuT
712	ESC_UA1838AA	Avian	United States	2017	B	3624		#N/A	0.3	NP	NA	NP	NA	NP	Col156,Col8282,ColpVC,IncB/O/K,IncB,IncFII,pO111_1	F45:A-:B-	iucA,iucB,iucC,iucD,iutA,sitA,sitB,sitC	shuA,shuT
713	ESC_RA5159AA*	Avian	Germany	2012	B	3379		#N/A	0.7	aph3,strA,sul2,tetB	NA	NP	NA	NP	Col8282,IncK,IncFIB,IncFII	F45:A-:B27	col1a-operon,colV-operon,estA,estB,estC,hlyF,iroB,iroC,iroD,iroE,iroN,iss,iucA,iucB,iucC,iucD,iutA,ompT,sitA,sitB,sitC	shuA,shuT
714	ESC_JB3298AA*	Poultry	Spain	2013	B	3386		O7:H18	0.68	aph3,blaBIL,blaCMY,blaLAT_1,strA,sul2,tetB	NA	NP	NA	IS26	IncK,IncFIB,IncFII,pO111_1	F64:A-:B27	col1a-operon,colV-operon,estA,estB,estC,hlyF,iroB,iroC,iroD,iroE,iroN,iss,iucA,iucB,iucC,iucD,iutA,ompT,sitA,sitB,sitC	shuA,shuT
715	ESC_FB9859AA	Avian	United States	2019	B	3419		O7	0.18	NP	NA	NP	NA	NP	Col156,Col8282,ColpVC,pO111_1	NP	iucA,iucB,iucC,iucD,iutA,sitA,sitB,sitC	shuA,shuT
716	ESC_GB4227AA*	N/A	Germany	2016	B	3396		O7	0.22	aac3,aadA1,aadA21,ant_3,blaSHV-1,qnrS,sul1	NA	NP	NA	intI1,IS26,qacE△1,sul1	IncB/O/K,IncB,IncFIB,IncFII,IncX3,pO111_1	F43:A-:B27	col1a-operonhlyF,iucA,iucB,iucC,iucD,iutA,ompT,sitA,sitB,sitC	shuA,shuT
717	ESC_HB5595AA	Laboratory	United States	2019	B	3411		O7	0.22	NP	NA	NP	NA	NP	Col156,pO111_1	NP	iucA,iucB,iucC,iucD,iutA,sitA,sitB,sitC	shuA,shuT
718	ESC_ZA6633AA*	Avian	United States	2019	B	3398		#N/A	0.26	NP	NA	NP	NA	NP	IncFIB,pO111_1	F-:A-:B27	col1a-operon,estA,estB,estC,hlyF,iucA,iucB,iucC,iucD,iutA,ompT,sitA,sitB,sitC	shuA,shuT
719	ESC_SA7525AA*	Air	United States	2018	B	3572		#N/A	0.22	aac3,aadA1,aadA21,ant_3,sul1	NA	NP	NA	intI1,IS26,qacE△1,sul1	Col8282,pO111_1	NP	col1a-operonhlyF,iucA,iucB,iucC,iucD,iutA,ompT,sitA,sitB,sitC	shuA,shuT
720	ESC_DB2064AA	Avian	United States	2018	B	3811		O25	0.2	NP	NA	NP	NA	IS26	Col156,ColpVC,pO111_1	NP	iucA,iucB,iucC,iucD,iutA,sitA,sitB,sitC	shuA,shuT
721	ESC_UA2059AA*	Avian	United States	2017	B	3817		O25	0.22	aac3,blaTEM-1	NA	NP	NA	IS26	ColpVC,IncFIB,IncFII,IncI2,IncI2(Delta),pO111_1	F16:A-:B1	hlyF,iroB,iroC,iroD,iroE,iroN,iss,iucA,iucB,iucC,iucD,iutA,ompT,sitA,sitB,sitC,sitD	shuA,shuT
722	ESC_DB2586AA	Avian	United States	2018	B	3822		O25	0.2	blaBIL,blaCMY,blaLAT_1	NA	NP	NA	NP	Col156,ColpVC,IncK,pO111_1	NP	iucA,iucB,iucC,iucD,iutA,sitA,sitB,sitC	shuA,shuT
723	ESC_UA2172AA	Air	United States	2017	B	3812		O25	0.16	NP	NA	NP	NA	NP	Col(MG828),ColpVC,IncB/O/K,IncK,pO111_1	NP	iucA,iucB,iucC,iucD,iutA,sitA,sitB,sitC	shuA,shuT
724	ESC_HB5896AA	Bovine	United States	2019	B	3843		O25	0.16	NP	NA	NP	NA	NP	Col8282,IncK,IncI2(Delta),pO111_1	NP	iucA,iucB,iucC,iucD,iutA,sitA,sitB,sitC	shuA,shuT
725	ESC_JB3601AA*	Poultry	Hungary	2013	B	3382		O7:H18	0.18	aac3,aadA1,aadA21,ant_3,blaBIL,blaCMY,blaLAT_1,sul1,tetA	NA	NP	NA	intI1,qacE△1,sul1	IncK,IncFIB,IncFII,IncI1(Gamma),pO111_1	F4:A-:B1	hlyF,iroB,iroC,iroD,iroE,iroN,iss,iucA,iucB,iucC,iucD,iutA,ompT,sitA,sitB,sitC,sitD	shuA,shuT
726	ESC_JB2510AA	Poultry	United States	2020	B	3418		#N/A	0.22	aac3,aadA1,aadA21,ant_3,sul1,sul2	NA	NP	NA	intI1,IS26,qacE△1,sul1	IncB,IncFII,pO111_1	F2:A-:B-	iucA,iucB,iucC,iucD,iutA,sitA,sitB,sitC	shuA,shuT
727	ESC_IB8291AA	Poultry	Canada	2006	B	3355		#N/A	0.1	aph3,blaBIL,blaCMY,blaLAT_1,floR,strA,sul2,tetA	NA	NP	NA	IS26	ColpVC,IncC,IncFIB,IncFII,pO111_1	F64:A-:B1	iucA,iucB,iucC,iucD,iutA,sitA,sitB,sitC,sitD	shuA,shuT
728	ESC_IB8278AA	Poultry	Canada	2006	B	3354		O7	0.1	aph3,blaBIL,blaCMY,blaLAT_1,floR,strA,sul2,tetA	NA	NP	NA	IS26	Col156,ColpVC,IncC,IncFIB,IncFII,pO111_1	F64:A-:B1	iucA,iucB,iucC,iucD,iutA,sitA,sitB,sitC,sitD	shuA,shuT
729	ESC_IB8251AA	Poultry	Canada	2006	B	3354		O7	0.1	aph3,blaBIL,blaCMY,blaLAT_1,floR,strA,sul2,tetA	NA	NP	NA	IS26	Col156,ColpVC,IncC,IncFIB,IncFII,pO111_1	F64:A-:B1	iucA,iucB,iucC,iucD,iutA,sitA,sitB,sitC,sitD	shuA,shuT
730	ESC_IB8289AA	Poultry	Canada	2006	B	3354		O7	0.1	aph3,blaBIL,blaCMY,blaLAT_1,floR,strA,sul2,tetA	NA	NP	NA	IS26	Col156,ColpVC,IncC,IncFIB,IncFII,IncI2(Delta),pO111_1	F64:A-:B1	iucA,iucB,iucC,iucD,iutA,sitA,sitB,sitC,sitD	shuA,shuT
731	ESC_IB8285AA	Poultry	Canada	2006	B	3355		#N/A	0.08	aph3,blaBIL,blaCMY,blaLAT_1,floR,strA,sul2,tetA	NA	NP	NA	IS26	Col156,ColpVC,IncC,IncFIB,IncFII,pO111_1	F64:A-:B1	iucA,iucB,iucC,iucD,iutA,sitA,sitB,sitC,sitD	shuA,shuT
732	ESC_IB8263AA	Poultry	Canada	2006	B	3353		O7	0.1	aph3,blaBIL,blaCMY,blaLAT_1,floR,strA,sul2,tetA	NA	NP	NA	IS26	Col156,ColpVC,IncC,IncFIB,IncFII,pO111_1	F64:A-:B1	iucA,iucB,iucC,iucD,iutA,sitA,sitB,sitC,sitD	shuA,shuT
733	ESC_IB8290AA	Poultry	Canada	2006	B	3354		O7	0.1	aph3,blaBIL,blaCMY,blaLAT_1,floR,strA,sul2,tetA	NA	NP	NA	IS26	Col156,ColpVC,IncC,IncFIB,IncFII,IncI2(Delta),pO111_1	F64:A-:B1	iucA,iucB,iucC,iucD,iutA,sitA,sitB,sitC,sitD	shuA,shuT
734	ESC_IB8295AA	Poultry	Canada	2006	B	3353		O7	0.1	aph3,blaBIL,blaCMY,blaLAT_1,floR,strA,sul2,tetA	NA	NP	NA	IS26	Col156,ColpVC,IncC,IncFIB,IncFII,pO111_1	F64:A-:B1	iucA,iucB,iucC,iucD,iutA,sitA,sitB,sitC,sitD	shuA,shuT
735	ESC_IB8297AA	Poultry	Canada	2006	B	3353		O7	0.1	aph3,blaBIL,blaCMY,blaLAT_1,floR,strA,sul2,tetA	NA	NP	NA	IS26	Col156,ColpVC,IncC,IncFIB,IncFII,IncI2(Delta),pO111_1	F64:A-:B1	iucA,iucB,iucC,iucD,iutA,sitA,sitB,sitC,sitD	shuA,shuT
736	ESC_IB8254AA	Poultry	Canada	2006	B	3353		O7	0.1	aph3,blaBIL,blaCMY,blaLAT_1,floR,strA,sul2,tetA	NA	NP	NA	IS26	Col156,ColpVC,IncC,IncFIB,IncFII,pO111_1	F64:A-:B1	iucA,iucB,iucC,iucD,iutA,sitA,sitB,sitC,sitD	shuA,shuT
737	ESC_IB8252AA	Poultry	Canada	2006	B	3353		O7	0.1	aph3,blaBIL,blaCMY,blaLAT_1,floR,strA,sul2,tetA	NA	NP	NA	IS26	Col156,ColpVC,IncC,IncFIB,IncFII,IncI2(Delta),pO111_1	F64:A-:B1	iucA,iucB,iucC,iucD,iutA,sitA,sitB,sitC,sitD	shuA,shuT
738	ESC_IB8258AA	Poultry	Canada	2006	B	3353		#N/A	0.1	aph3,blaBIL,blaCMY,blaLAT_1,floR,strA,sul2,tetA	NA	NP	NA	IS26	Col156,ColpVC,IncC,IncFIB,IncFII,IncI2(Delta),pO111_1	F64:A-:B1	iucA,iucB,iucC,iucD,iutA,sitA,sitB,sitC,sitD	shuA,shuT
739	ESC_IB8281AA	Poultry	Canada	2006	B	3353		O7	0.08	aph3,blaBIL,blaCMY,blaLAT_1,floR,strA,sul2,tetA	NA	NP	NA	IS26	Col156,ColpVC,IncC,IncFIB,IncFII,IncI2(Delta),pO111_1	F64:A-:B1	iucA,iucB,iucC,iucD,iutA,sitA,sitB,sitC,sitD	shuA,shuT
740	ESC_IB8283AA	Poultry	Canada	2006	B	3353		O7	0.1	aph3,blaBIL,blaCMY,blaLAT_1,floR,strA,sul2,tetA	NA	NP	NA	IS26	Col156,ColpVC,IncC,IncFIB,IncFII,pO111_1	F64:A-:B1	iucA,iucB,iucC,iucD,iutA,sitA,sitB,sitC,sitD	shuA,shuT
741	ESC_IB8296AA	Poultry	Canada	2006	B	3353		O7	0.1	aph3,blaBIL,blaCMY,blaLAT_1,floR,strA,sul2,tetA	NA	NP	NA	IS26	Col156,ColpVC,IncC,IncFIB,IncFII,pO111_1	F64:A-:B1	iucA,iucB,iucC,iucD,iutA,sitA,sitB,sitC,sitD	shuA,shuT
742	ESC_IB8292AA	Poultry	Canada	2006	B	3353		O7	0.1	aph3,blaBIL,blaCMY,blaLAT_1,floR,strA,sul2,tetA	NA	NP	NA	IS26	Col156,ColpVC,IncC,IncFIB,IncFII,pO111_1	F64:A-:B1	iucA,iucB,iucC,iucD,iutA,sitA,sitB,sitC,sitD	shuA,shuT
743	ESC_QA3815AA*	Avian	Denmark	2015	B	3381		#N/A	0.18	blaBIL,blaCMY,blaLAT_1	NA	NP	NA	NP	Col8282,IncK,IncFIB,IncFII,pO111_1	F4:A-:B1	hlyF,iroB,iroC,iroD,iroE,iroN,iss,iucA,iucB,iucC,iucD,iutA,ompT,sitA,sitB,sitC,sitD	shuA,shuT
744	ESC_BB9609AA*	Poultry	Denmark	2015	B	3381		#N/A	0.18	blaBIL,blaCMY,blaLAT_1	NA	NP	NA	NP	Col8282,IncK,IncFIB,IncFII,pO111_1	F4:A-:B1	hlyF,iroB,iroC,iroD,iroE,iroN,iss,iucA,iucB,iucC,iucD,iutA,ompT,sitA,sitB,sitC,sitD	shuA,shuT
745	ESC_QA3814AA*	Avian	Denmark	2015	B	3380		#N/A	0.18	blaBIL,blaCMY,blaLAT_1	NA	NP	NA	NP	Col156,Col8282,IncK,IncFIB,IncFII,pO111_1	F4:A-:B1	hlyF,iroB,iroC,iroD,iroE,iroN,iss,iucA,iucB,iucC,iucD,iutA,ompT,sitA,sitB,sitC,sitD	shuA,shuT
746	ESC_RA7693AA*	Poultry	Denmark	2015	B	3380		#N/A	0.18	blaBIL,blaCMY,blaLAT_1	NA	NP	NA	NP	Col156,Col8282,IncK,IncFIB,IncFII,pO111_1	F4:A-:B1	hlyF,iroB,iroC,iroD,iroE,iroN,iss,iucA,iucB,iucC,iucD,iutA,ompT,sitA,sitB,sitC,sitD	shuA,shuT
747	ESC_RA5063AA*	Air	Germany	2012	B	3364		O7:H18	0.18	blaBIL,blaCMY,blaLAT_1	NA	NP	NA	NP	IncK,IncFIB,IncFII,pO111_1	F4:A-:B1	hlyF,iroB,iroC,iroD,iroE,iroN,iss,iucA,iucB,iucC,iucD,iutA,ompT,sitA,sitB,sitC,sitD	shuA,shuT
748	ESC_RA5152AA*	Meat	Germany	2012	B	3365		O7	0.18	blaBIL,blaCMY,blaLAT_1,blaTEM-1	NA	NP	NA	NP	IncK,IncFIB,IncFII,IncI1(Gamma),pO111_1	F4:A-:B1	col1a-operonhlyF,iroB,iroC,iroD,iroE,iroN,iss,iucA,iucB,iucC,iucD,iutA,ompT,sitA,sitB,sitC,sitD	shuA,shuT
749	ESC_RA5166AA*	Avian	Germany	2012	B	3368		#N/A	0.18	blaBIL,blaCMY,blaLAT_1	NA	IS1	NA	NP	IncK,IncFIB,IncFII,pO111_1	F4:A-:B1	hlyF,iroB,iroC,iroD,iroE,iroN,iss,iucA,iucB,iucC,iucD,iutA,ompT,sitA,sitB,sitC,sitD	shuA,shuT
750	ESC_RA5164AA*	Meat	Germany	2012	B	3371		#N/A	0.16	NP	NA	NP	NA	NP	IncFIB,IncFII,pO111_1	F4:A-:B1	hlyF,iroB,iroC,iroD,iroE,iroN,iss,iucA,iucB,iucC,iucD,iutA,ompT,sitA,sitB,sitC,sitD	shuA,shuT
751	ESC_KB3361AA*	Poultry	United Kingdom	2012	B	3367		#N/A	0.18	NP	NA	NP	NA	NP	IncFIB,IncFII,IncX4	F4:A-:B1	hlyF,iroB,iroC,iroD,iroE,iroN,iss,iucA,iucB,iucC,iucD,iutA,ompT,sitA,sitB,sitC,sitD	shuA,shuT
752	ESC_RA5143AA*	Meat	Germany	2012	B	3371		O7	0.18	blaBIL,blaCMY,blaLAT_1,blaTEM-1	NA	NP	NA	IS26	IncK,IncFIB,IncFII,IncI1(Gamma),IncX4,pO111_1	F4:A-:B1	col1a-operonhlyF,iroB,iroC,iroD,iroE,iroN,iss,iucA,iucB,iucC,iucD,iutA,ompT,sitA,sitB,sitC,sitD	shuA,shuT
753	ESC_RA5041AA*	Meat	Germany	2012	B	3370		#N/A	0.16	blaBIL,blaCMY,blaLAT_1	NA	NP	NA	NP	IncK,IncFIB,IncFII,IncX4	F4:A-:B1	iroN,iucA,iucB,iucC,iucD,iutA,ompT,sitA,sitB,sitC	shuA,shuT
754	ESC_KB3432AA*	Poultry	United Kingdom	2014	B	3382		O7	0.18	blaBIL,blaCMY,blaLAT_1	NA	NP	NA	NP	Col8282,ColpVC,IncK,IncFIB,IncFII,IncX4,pO111_1	F4:A-:B1	hlyF,iroB,iroC,iroD,iroE,iroN,iss,iucA,iucB,iucC,iucD,iutA,ompT,sitA,sitB,sitC,sitD	shuA,shuT
755	ESC_RA5127AA*	Avian	Germany	2014	B	3371		#N/A	0.16	NP	NA	NP	NA	NP	IncFIB,IncFII	F4:A-:B1	iroB,iroC,iroD,iroE,iroN,iucA,iucB,iucC,iucD,iutA,ompT,sitA,sitB,sitC,sitD	shuA,shuT
756	ESC_RA5073AA*	Air	Germany	2012	B	3376		O7	0.18	blaBIL,blaCMY,blaLAT_1	NA	NP	NA	NP	IncK,IncFIB,IncFII,IncX1,IncX4,pO111_1	F4:A-:B1	hlyF,iroB,iroC,iroD,iroE,iroN,iss,iucA,iucB,iucC,iucD,iutA,ompT,sitA,sitB,sitC,sitD	shuA,shuT
757	ESC_RA5082AA*	Air	Germany	2012	B	3375		O7	0.16	blaBIL,blaCMY,blaLAT_1	NA	NP	NA	NP	IncK,IncFIB,IncFII,IncX1,IncX4,pO111_1	F4:A-:B1	hlyF,iroB,iroC,iroD,iroE,iroN,iss,iucA,iucB,iucC,iucD,iutA,ompT,sitA,sitB,sitC,sitD	shuA,shuT
758	ESC_RA5083AA*	Air	Germany	2012	B	3377		O7	0.16	blaBIL,blaCMY,blaLAT_1,blaTEM-1	NA	NP	NA	NP	IncK,IncFIB,IncFII,IncI1(Gamma),IncX1,IncX4,pO111_1	F4:A-:B1	col1a-operonhlyF,iroB,iroC,iroD,iroE,iroN,iss,iucA,iucB,iucC,iucD,iutA,ompT,sitA,sitB,sitC,sitD	shuA,shuT
759	ESC_JB3251AA*	Poultry	France	2013	B	3380		O7:H18	0.16	blaBIL,blaCMY,blaLAT_1,blaTEM-1,dfrA1,sul2	NA	NP	NA	intI1	IncK,IncFIB,IncFII,IncI1(Gamma),IncI2(Delta),pO111_1	F4:A-:B1	hlyF,iroB,iroC,iroD,iroE,iroN,iss,iucA,iucB,iucC,iucD,iutA,ompT,sitA,sitB,sitC,sitD	shuA,shuT
760	ESC_YA9538AA*	Canine	Sweden	2012	B	3375		O7	0.14	blaBIL,blaCMY,blaLAT_1	NA	NP	NA	NP	IncK,IncFIB,IncFII,pO111_1	F4:A-:B1	hlyF,iroB,iroC,iroD,iroE,iroN,iss,iucA,iucB,iucC,iucD,iutA,ompT,sitA,sitB,sitC,sitD	shuA,shuT
761	ESC_RA5129AA*	Avian	Germany	2015	B	3371		#N/A	0.18	blaBIL,blaCMY,blaLAT_1	NA	NP	NA	NP	IncK,IncFIB,IncFII,IncI1(Gamma)	F4:A-:B1	col1a-operonhlyF,iroB,iroC,iroD,iroE,iroN,iss,iucA,iucB,iucC,iucD,iutA,ompT,sitA,sitB,sitC,sitD	shuA,shuT
762	ESC_RA5028AA*	Meat	Germany	2012	B	3376		#N/A	0.16	aadA1,aadA12,aadA2,aadA21,aadA3,aadA8,blaBIL,blaCMY,blaLAT_1,blaSHV-1,cmlA1,sul3,tetA	NA	NP	NA	intI1,IS26	IncK,IncFIB,IncFII,IncI1(Gamma),IncN,pO111_1	F4:A-:B1	hlyF,iroB,iroC,iroD,iroE,iroN,iss,iucA,iucB,iucC,iucD,iutA,ompT,sitA,sitB,sitC,sitD	shuA,shuT
763	ESC_RA5048AA*	Air	Germany	2011	B	3372		O7	0.54	aph3,blaBIL,blaCMY,blaLAT_1,blaTEM-1,strA,sul2,tetB	NA	NP	NA	NP	IncK,IncFIB,IncFII,IncI1(Gamma),pO111_1	F4:A-:B1	col1a-operonhlyF,iroB,iroC,iroD,iroE,iroN,iss,iucA,iucB,iucC,iucD,iutA,ompT,sitA,sitB,sitC,sitD	shuA,shuT
764	ESC_KB3430AA*	Poultry	United Kingdom	2013	B	3450		#N/A	0.16	blaBIL,blaCMY,blaLAT_1	NA	NP	NA	IS26	ColpVC,IncK,IncFIB,IncFII,pO111_1	F76:A-:B1	hlyF,iroB,iroC,iroD,iroE,iroN,iucA,iucB,iucC,iucD,iutA,ompT,sitA,sitB,sitC,sitD	shuA,shuT
765	ESC_KB3330AA*	Poultry	United Kingdom	2013	B	3376		#N/A	0.16	blaBIL,blaCMY,blaLAT_1	NA	NP	NA	IS26	IncK,IncFIB,IncFII,IncN,pO111_1	F76:A-:B1	iroB,iroC,iroD,iroE,iroN,iss,iucA,iucB,iucC,iucD,iutA,ompT,sitA,sitB,sitC,sitD	shuA,shuT
766	ESC_KB3316AA*	Poultry	United Kingdom	2013	B	3377		#N/A	0.18	blaBIL,blaCMY,blaLAT_1	NA	NP	NA	IS26	IncK,IncFIB,IncFII,IncN,pO111_1	F76:A-:B1	hlyF,iroB,iroC,iroD,iroE,iroN,iss,iucA,iucB,iucC,iucD,iutA,ompT,sitA,sitB,sitC,sitD	shuA,shuT
767	ESC_HB5884AA	Meat	Brazil	2019	B	4132		O7	0.22	aac3,aadA1,aadA21,ant_3,aph3,fosA,strA,sul1,sul2,tetB	blaCTX-M-55	NP	NA	intI1,IS26,qacE△1,sul1	Col8282,ColpVC,IncFIB,IncFII,pO111_1	F33:A-:B1	iss,iucA,iucB,iucC,iucD,iutA,sitA,sitB,sitC,sitD	shuA,shuT
768	ESC_GB0126AA	Avian	Brazil	2019	B	4132		O7	0.22	aac3,aadA1,aadA21,ant_3,aph3,fosA,strA,sul1,sul2,tetB	blaCTX-M-55	NP	NA	intI1,IS26,qacE△1,sul1	Col8282,IncFIB,IncFII,pO111_1	F33:A-:B1	iss,iucA,iucB,iucC,iucD,iutA,sitA,sitB,sitC,sitD	shuA,shuT
769	ESC_CB8856AA	Avian	United States	2003	B	3379		O7	0.06	NP	NA	NP	NA	NP	NP	NP	ND	shuA,shuT
770	ESC_UA5368AA*	Air	Germany	2009	B	3371		O7	0.14	blaTEM-1,tetA	blaCTX-M-1	NP	NA	IS26	IncFIB,IncFII,IncN	F2:A-:B50	col1a-operon,colV-operon,estA,estB,estC,hlyF,iroB,iroC,iroD,iroE,iroN,iss,iucA,iucB,iucC,iucD,iutA,ompT,sitA,sitB,sitC,sitD	shuA,shuT
771	ESC_IB8379AA	Bovine	N/A	2019	B	4377		O1	0.14	NP	NA	NP	NA	NP	IncFIB,IncFIC	C1:A-:B16	ND	shuA,shuT
772	ESC_IB8371AA	Bovine	N/A	2019	B	4377		#N/A	0.14	NP	NA	NP	NA	NP	IncFIB,IncFIC	C1:A-:B16	ND	shuA,shuT
773	ESC_WA5009AA	Soil/Dust	N/A	2015	B	4366		#N/A	0.14	NP	NA	NP	NA	NP	IncFIB,IncFIC,IncY	C1:A-:B16	ND	shuA,shuT
774	ESC_WA5291AA	Soil/Dust	N/A	2015	B	4365		#N/A	0.14	NP	NA	NP	NA	NP	IncFIB,IncFIC,IncY	C1:A-:B16	ND	shuA,shuT
775	ESC_GB4009AA	Bovine	United States	2019	B	4149		O7	0.08	NP	NA	NP	NA	NP	IncFIB,IncFII	F2:A-:B16	ND	shuA,shuT
776	ESC_WA5396AA	Soil/Dust	N/A	2015	B	4095		O7	0.06	NP	NA	NP	NA	NP	NP	NP	iss	shuA,shuT
777	ESC_JA0837AA	Human	Netherlands	N/A	B	4109		O7	0.08	aadA5,dfrA17	blaCTX-M-1	NP	NA	intI1,IS26	IncFIA,IncFIB,IncFII,IncI1(Gamma)	F56:A6:B54	iss	shuA,shuT
778	ESC_RA6617AA	Air	United States	2006	B	4110		O7	0.1	NP	NA	NP	NA	NP	NP	NP	ND	shuA,shuT
779	ESC_GB6067AA	Human	United States	2017	B	4122		O7	0.08	ant_2,blaSHV-1	NA	NP	NA	intI1	IncM1	NP	ND	shuA,shuT
780	ESC_JA0359AA	Human	Netherlands	N/A	B	4124		#N/A	0.06	aac3,aadA1,aadA21,dfrA1,sul1,sul2	blaCTX-M-1	NP	NA	intI1,IS26,qacE△1,sul1	Col156,IncFIB,IncFII,IncI1(Gamma),IncX4	F2:A-:B16	ND	shuA,shuT
781	ESC_XA4622AA	Bovine	United States	2019	B	4134		O7	0.14	NP	NA	NP	NA	NP	NP	NP	ND	shuA,shuT
782	ESC_WA5437AA	Soil/Dust	N/A	2015	B	4115		O7:H18	0.14	NP	NA	NP	NA	IS26	NP	NP	ND	shuA,shuT
783	ESC_HA5138AA	Human	United Kingdom	2011	B	5680		O7	0.12	aph3,blaTEM-1,dfrA14,qnrS,strA,sul2,tetA	NA	NP	NA	intI1,IS26	IncFII,IncX4	F101:A-:B-	ompT	shuA,shuT
784	ESC_TA9074AA	Primate	Gambia	2017	B	4227		#N/A	0.04	NP	NA	NP	NA	NP	Col156	NP	iss,sitA,sitB,sitC,sitD	shuA,shuT
785	ESC_VA7140AA	Primate	Gambia	2016	B	4224		O7	0.04	NP	NA	NP	NA	NP	NP	NP	iss,sitA,sitB,sitC,sitD	shuA,shuT
786	ESC_IB8574AA	Primate	Gambia	2016	B	4224		O7	0.04	NP	NA	NP	NA	NP	NP	NP	iss,sitA,sitB,sitC,sitD	shuA,shuT
787	ESC_JB0395AA	Plant	United States	2003	B	5957		#N/A	0.14	NP	NA	NP	NA	NP	NP	NP	ompT	shuA,shuT
788	ESC_CB7684AA	Avian	United States	2018	B	6722		O23:H45	0.18	aph3,strA	NA	NP	NA	IS26	IncFII,pO111_1	F40:A-:B-	ompT	shuA,shuT
789	ESC_IB0075AA*	Avian	United States	2019	B	6572		#N/A	0.28	NP	NA	NP	NA	NP	IncFIC,pO111_1	C4:A-:B-	colV-operon,estA,estB,estC,hlyF,iroB,iroC,iroD,iroE,iroN,iss,iucA,iucB,iucC,iucD,iutA,ompT,sitA,sitB,sitC,sitD	shuA,shuT
790	ESC_FA5751AA	Bovine	United States	2015	B	6345		#N/A	0.14	blaBIL,blaCMY,blaLAT_1,qnrS	blaCTX-M-1	NP	NA	IS26	IncI2(Delta),IncN,IncX4	NP	ompT	shuA,shuT
791	ESC_FA5747AA	Bovine	United States	2015	B	6344		#N/A	0.14	blaBIL,blaCMY,blaLAT_1,qnrS	blaCTX-M-1	NP	NA	IS26	IncI2(Delta),IncN,IncX4	NP	ompT	shuA,shuT
792	ESC_FA5748AA	Bovine	United States	2015	B	6343		#N/A	0.14	blaBIL,blaCMY,blaLAT_1,qnrS	blaCTX-M-1	NP	NA	IS26	IncI2(Delta),IncN,IncX4	NP	ompT	shuA,shuT
793	ESC_FA5752AA	Bovine	United States	2015	B	6343		#N/A	0.14	blaBIL,blaCMY,blaLAT_1,qnrS	blaCTX-M-1	NP	NA	IS26	IncI2(Delta),IncN,IncX4	NP	ompT	shuA,shuT
794	ESC_FA5753AA	Bovine	United States	2015	B	6344		#N/A	0.14	blaBIL,blaCMY,blaLAT_1,qnrS	blaCTX-M-1	NP	NA	IS26	IncI2(Delta),IncN,IncX4	NP	ompT	shuA,shuT
795	ESC_FA5750AA	Bovine	United States	2015	B	6343		#N/A	0.14	blaBIL,blaCMY,blaLAT_1,qnrS	blaCTX-M-1	NP	NA	IS26	IncI2(Delta),IncN,IncX4	NP	ompT	shuA,shuT
796	ESC_PA2128AA	Human	Thailand	2016	B	3828		O7	0.18	aac_3,aac6,aadA5,aph3,catB4,dfrA17,mphA,strA,sul1,sul2,tetA	blaCTX-M-15	blaCTX-M-15,blaCTX-M-15-linked-ISEcp1	blaOXA-1	intI1△,IS26,qacE△1,sul1	IncFIB,IncFII,IncX4	F29:A-:B10	ompT,sitA,sitB,sitC,sitD	shuA,shuT	cjrABC-senB, Fe-transporter operon, colE1
797	ESC_QA8047AA	Human	Japan	2015	B	3822		#N/A	0.08	tetB	NA	NP	NA	NP	NP	NP	iss,sitA,sitB,sitC,sitD	shuA,shuT
798	ESC_WA2585AA	Human	Singapore	2014	B	3854		O7	0.1	blaKPC,mphA	NA	NP	NA	IS26	Col(pHAD28)	NP	ompT,sitA,sitB,sitC,sitD	shuA,shuT
799	ESC_PA2122AA*	Human	Thailand	2016	B	3755		O7	0.1	aac3,aac6,aadA1,aadA12,aadA2,aadA21,aadA3,aadA8,catB4,cmlA1,dfrA12,floR,qnrS,sul2,sul3,tetA	blaCTX-M-15	blaCTX-M-15,blaCTX-M-15-linked-ISEcp1	blaOXA-1	NP	IncL,IncM2,IncX2	NP	iss,iucA,iucB,iucC,iucD,iutA,ompT,sitA,sitB,sitC,sitD	shuA,shuT
800	ESC_GB8816AA	Human	Laos	2015	B	3753		O7	0.1	mcr-1,qnrS	blaCTX-M-15	blaCTX-M-15,blaCTX-M-15-linked-ISEcp1	NA	IS26	IncI1(Gamma),IncI2	NP	iss,ompT	shuA,shuT
801	ESC_CB9401AA	Human	Australia	2017	B	3765		#N/A	0.12	aadA1,aadA2,aadA21,aadA3,aadA8,cmlA1,qnrS,tetA,tetM	blaCTX-M-15	blaCTX-M-15,blaCTX-M-15-linked-ISEcp1	NA	NP	IncFIB, IncFII	F46:A-:B20	iss,ompT	shuA,shuT
802	ESC_WA7297AA	N/A	Cambodia	2016	B	3830		#N/A	0.1	qnrS,tetA	blaCTX-M-15	blaCTX-M-15,blaCTX-M-15-linked-ISEcp1	NA	IS26	IncY	NP	iss,ompT	shuA,shuT
803	ESC_RA5042AA*	Air	Germany	2012	B	4257		O7	0.16	aac3,blaBIL,blaCMY,blaLAT_1,blaTEM-1,dfrA1,sul1,sul2,sul3	NA	NP	NA	intI1,IS26,qacE△1,sul1	Col(BS512),IncK,IncFIB,IncFII,IncI1(Gamma),IncI2,IncI2(Delta),pO111_1	F64:A-:B27	col1a-operonhlyF,iucA,iucB,iucC,iucD,iutA,ompT,sitA,sitB,sitC	shuA,shuT
804	ESC_TA1474AA	Ovine	United States	2013	B	4749		O7	0.04	blaTEM-1	NA	NP	NA	NP	IncB,IncK,IncI1(Gamma)	NP	ompT	shuA,shuT
805	ESC_BB4894AA*	Avian	N/A	2018	B	4660		#N/A	0.24	sul2,tetA	NA	NP	NA	IS26	ColpVC,IncX1,IncX4	NP	colV-operon,estA,estB,estC,hlyF,iroB,iroC,iroD,iroE,iroN,iss,iucA,iucB,iucC,iucD,iutA,ompT,sitA,sitB,sitC,sitD	shuA,shuT
806	ESC_BA6607AA	Human	United States	N/A	B	4647		O7	0.06	NP	NA	NP	NA	NP	NP	NP	ompT	shuA,shuT
807	ESC_IA9792AA	Human	Netherlands	N/A	B	4368		O7	0.08	aph3,blaTEM-1,dfrA14,qnrS,strA,sul2,tetA	blaCTX-M-15	blaCTX-M-15,blaCTX-M-15-linked-ISEcp1	NA	intI1,IS26	Col8282,IncY	NP	iss,ompT	shuA,shuT
808	ESC_IA9557AA	Human	Netherlands	N/A	B	4366		O7	0.08	aph3,blaTEM-1,dfrA14,qnrS,strA,sul2,tetA	blaCTX-M-15	blaCTX-M-15,blaCTX-M-15-linked-ISEcp1	NA	intI1,IS26	Col8282,IncY	NP	iss,ompT	shuA,shuT
809	ESC_IA9295AA	Human	Netherlands	N/A	B	4366		O7	0.08	aph3,blaTEM-1,dfrA14,qnrS,strA,sul2,tetA	blaCTX-M-15	blaCTX-M-15,blaCTX-M-15-linked-ISEcp1	NA	intI1,IS26	Col8282,IncY	NP	iss,ompT	shuA,shuT
810	ESC_JA0403AA	Human	Netherlands	N/A	B	4366		O7	0.08	aph3,blaTEM-1,dfrA14,qnrS,strA,sul2,tetA	blaCTX-M-15	blaCTX-M-15,blaCTX-M-15-linked-ISEcp1	NA	intI1,IS26	Col8282,IncY	NP	iss,ompT	shuA,shuT
811	ESC_IA8911AA	Human	Netherlands	N/A	B	4366		O7	0.08	aph3,blaTEM-1,dfrA14,qnrS,strA,sul2,tetA	blaCTX-M-15	blaCTX-M-15,blaCTX-M-15-linked-ISEcp1	NA	intI1,IS26	Col8282,IncY	NP	iss,ompT	shuA,shuT
812	ESC_GB3063AA	Avian	United States	2016	B	4487		O7	0.08	blaBIL,blaCMY,blaLAT_1,blaTEM-1,dfrA14,sul3,tetA	NA	NP	NA	intI1,IS26	IncX1	NP	iss,ompT	shuA,shuT
813	ESC_GB3091AA	Avian	United States	2016	B	4486		O7	0.08	blaBIL,blaCMY,blaLAT_1,blaTEM-1,dfrA14,sul3,tetA	NA	NP	NA	intI1,IS26	IncX1	NP	iss,ompT	shuA,shuT
814	ESC_ZA6107AA	Human	Kenya	2016	B	4497		O7	0.08	aph3,blaTEM-1,dfrA14,qnrS,strA,sul2,tetA	blaCTX-M-15	blaCTX-M-15,blaCTX-M-15-linked-ISEcp1	NA	intI1,IS26	IncY	NP	iss,ompT,sitA,sitB,sitC,sitD	shuA,shuT
815	ESC_GB9388AA	Human	Singapore	2017	B	4497		O7	0.08	qnrS	blaCTX-M-15	blaCTX-M-15,blaCTX-M-15-linked-ISEcp1	NA	NP	NP	NP	iss,ompT	shuA,shuT
816	ESC_KB1033AA	Water/River	Canada	2015	B	4484		#N/A	0.08	qnrS	blaCTX-M-15	blaCTX-M-15,blaCTX-M-15-linked-ISEcp1	NA	NP	NP	NP	iss,ompT	shuA,shuT
817	ESC_QA7509AA	Bovine	Japan	2014	B	4479		O7	0.08	mcr-1,qnrS	blaCTX-M-15	blaCTX-M-15,blaCTX-M-15-linked-ISEcp1	NA	NP	IncI2,IncX1	NP	ND	shuA,shuT
818	ESC_ZA6578AA	Human	Oman	2015	B	5008		O7	0.08	blaBIL,blaCMY,blaLAT_1,qnrS	blaCTX-M-15	blaCTX-M-15,blaOXA-48, IS1, IS1999	blaOXA-48	NP	IncL,IncX4,IncY	NP	iss,ompT	shuA,shuT
819	ESC_WA7249AA	N/A	Cambodia	2016	B	4480		#N/A	0.08	qnrS	blaCTX-M-15	blaCTX-M-15,blaCTX-M-15-linked-ISEcp1	NA	NP	NP	NP	iss,ompT	shuA,shuT
820	ESC_ZA6573AA	Human	Oman	2015	B	4484		O7	0.1	aac6,aadA1,aadA21,blaSHV-1,blaTEM-1,qnrA1,qnrS,sul1	blaCTX-M-15	blaCTX-M-15,blaCTX-M-15-linked-ISEcp1, blaOXA-48, IS1, IS1999	blaOXA-48,blaOXA-9	sul1	IncFII,IncL	F16:A-:B-	iss,ompT,sitA,sitB,sitC,sitD	shuA,shuT
821	ESC_IA7962AA	Human	Oman	2015	B	4484		O7	0.1	aac6,aadA1,aadA21,blaSHV-1,blaTEM-1,qnrA1,qnrS,sul1	blaCTX-M-15	blaCTX-M-15,blaCTX-M-15-linked-ISEcp1blaOXA-48IS1IS1999	blaOXA-48,blaOXA-9	sul1	IncFII,IncL	F16:A-:B-	iss,ompT,sitA,sitB,sitC,sitD	shuA,shuT
822	1708H	Gull	Australia	2012	B	4482		O7:H18	0.08	qnrS	blaCTX-M-15	blaCTX-M-15,blaCTX-M-15-linked-ISEcp1	NA	NP	IncY	NP	iss,ompT	shuA,shuT
823	CE1708	Bird	Australia	2012	B	4483		O7:H18	0.08	qnrS	blaCTX-M-15	blaCTX-M-15,blaCTX-M-15-linked-ISEcp1	NA	NP	IncY	NP	iss,ompT	shuA,shuT
824	ESC_IA2284AA	Bovine	United States	2016	B	4872		O1	0.08	aph3,blaTEM-1,dfrA14,qnrS,strA,sul2,tetA	blaCTX-M-15	blaCTX-M-15,blaCTX-M-15-linked-ISEcp1	NA	intI1,IS26	IncY	NP	iss,ompT	shuA,shuT
825	ESC_KA4825AA	Human	Germany	N/A	B	4877		O1	0.08	aph3,blaTEM-1,dfrA14,qnrS,strA,sul2,tetA	blaCTX-M-15	blaCTX-M-15,blaCTX-M-15-linked-ISEcp1	NA	intI1,IS26	IncI1(Gamma),IncY	NP	col1a-operon,iss,ompT	shuA,shuT
826	ESC_GB1243AA	Swine	N/A	N/A	B	4879		O1	0.08	aph3,dfrA14,qnrS,strA,sul2,tetA	blaCTX-M-15	blaCTX-M-15,blaCTX-M-15-linked-ISEcp1	NA	intI1,IS26	IncY	NP	iss,ompT	shuA,shuT
827	ESC_WA7276AA	N/A	Cambodia	2016	B	4892		#N/A	0.08	aph3,blaTEM-1,dfrA14,qnrS,strA,sul2,tetA	blaCTX-M-15	blaCTX-M-15,blaCTX-M-15-linked-ISEcp1	NA	intI1,IS26	IncY	NP	iss,ompT	shuA,shuT
828	ESC_KB0850AA	Human	Canada	2014	B	4895		O1	0.08	aph3,blaTEM-1,qnrS,strA,sul2,tetA	blaCTX-M-15	blaCTX-M-15,blaCTX-M-15-linked-ISEcp1	NA	IS26	Col(BS512),IncY	NP	iss,ompT	shuA,shuT
829	ESC_KA8874AA	Human	United States	2016	B	4899		O1	0.1	aph3,blaTEM-1,dfrA14,floR,qnrS,strA,sul2,tetA	blaCTX-M-15	blaCTX-M-15,blaCTX-M-15-linked-ISEcp1	NA	intI1,IS26	Col(BS512),IncFII,IncY	F2:A-:B-	iss,ompT	shuA,shuT
830	ESC_IB0117AA	Human	Vietnam	2015	B	5679		H9	0.08	aph3,blaTEM-1,qnrS,strA,sul2,tetA	blaCTX-M-15	blaCTX-M-15,blaCTX-M-15-linked-ISEcp1	NA	IS26	IncI2(Delta)	NP	iss,ompT,sitA,sitB,sitC	shuA,shuT
831	ESC_VA2483AA	Human	United States	2016	B	5674		H9	0.08	aph3,blaTEM-1,dfrA14,qnrS,strA,sul2,tetA	blaCTX-M-15	blaCTX-M-15	NA	intI1,IS26	IncFIB	F-:A-:B53	iss,ompT,sitA,sitB,sitC	shuA,shuT
832	ESC_OA0036AA	Dairy	Egypt	2016	B	6231		H9	0.08	aph3,blaTEM-1,dfrA14,qnrS,strA,sul2,tetA	blaCTX-M-15	blaCTX-M-15	NA	intI1,IS26	IncFIB	F-:A-:B53	ompT,sitA,sitB,sitC	shuA,shuT
833	ESC_OA0040AA	Dairy	Egypt	2016	B	6231		H9	0.08	aph3,blaTEM-1,dfrA14,qnrS,strA,sul2,tetA	blaCTX-M-15	blaCTX-M-15	NA	intI1,IS26	IncFIB	F-:A-:B53	ompT,sitA,sitB,sitC	shuA,shuT
834	ESC_VA5644AA	Bovine	Netherlands	2014	B	5895		H9	0.1	qnrS	blaCTX-M-15	blaCTX-M-15,blaCTX-M-15-linked-ISEcp1	NA	NP	NP	NP	ompT,sitA,sitB,sitC	shuA,shuT
835	ESC_XA2025AA	Avian	Ghana	N/A	B	5904		H9	0.1	aph3,blaTEM-1,dfrA14,qnrS,strA,sul2,tetA	blaCTX-M-15	blaCTX-M-15	NA	intI1,IS26	Col156,IncFIB	F-:A-:B53	ompT,sitA,sitB,sitC	shuA,shuT
836	ESC_XA2030AA	Avian	Ghana	N/A	B	5549		H9	0.08	aph3,blaTEM-1,dfrA8,qnrS,strA,sul2,tetB	blaCTX-M-15	blaCTX-M-15,blaCTX-M-15-linked-ISEcp1	NA	IS26	IncI2,IncI2(Delta)	NP	iss,ompT,sitA,sitB,sitC	shuA,shuT
837	ESC_VA2413AA	Human	Vietnam	2011	B	5527		H9	0.2	aac6,2blaKPC,catB3,qnrS	blaCTX-M-15, blaCTX-M-27	blaCTX-M-15,blaCTX-M-15-linked-ISEcp1	blaOXA-1	IS26	IncFII,IncI1(Gamma),IncM1	F2:A-:B-	iss,ompT,sitA,sitB,sitC	shuA,shuT
838	ESC_VA2482AA	Air	N/A	N/A	B	5533		H9	0.06	qnrS	blaCTX-M-15	blaCTX-M-15,blaCTX-M-15-linked-ISEcp1	NA	NP	NP	NP	iss,sitA,sitB,sitC	shuA,shuT
839	ESC_GB4263AA*	Water/River	N/A	2013	B	5533		H9	0.06	qnrS	blaCTX-M-15	blaCTX-M-15,blaCTX-M-15-linked-ISEcp1	NA	NP	IncI1(Gamma),IncI2(Delta)	NP	col1a-operon,iss,ompT,sitA,sitB,sitC	shuA,shuT
840	ESC_GB5344AA	Water/River	N/A	2013	B	5541		H9	0.06	qnrS	blaCTX-M-15	blaCTX-M-15,blaCTX-M-15-linked-ISEcp1	NA	NP	NP	NP	iss,ompT,sitA,sitB,sitC	shuA,shuT
841	ESC_CB9409AA	Human	Australia	2017	B	5539		H9	0.06	qnrS	blaCTX-M-15	blaCTX-M-15	blaOXA-181	IS26	IncI1(Gamma),IncX3	NP	col1a-operon,ompT,sitA,sitB,sitC	shuA,shuT
842	ESC_CB9426AA	Human	Australia	2017	B	5539		H9	0.06	qnrS	blaCTX-M-15	blaCTX-M-15	blaOXA-181	IS26	IncI1(Gamma),IncX3	NP	col1a-operon,ompT,sitA,sitB,sitC	shuA,shuT
843	ESC_CB9393AA	Human	Australia	2017	B	5539		H9	0.06	qnrS	blaCTX-M-15	blaCTX-M-15	blaOXA-181	IS26	IncI1(Gamma),IncX3	NP	col1a-operon,ompT,sitA,sitB,sitC	shuA,shuT
844	ESC_CB9428AA	Human	Australia	2017	B	5540		H9	0.06	qnrS	blaCTX-M-15	blaCTX-M-15	blaOXA-181	IS26	IncI1(Gamma),IncX3	NP	col1a-operon,ompT,sitA,sitB,sitC	shuA,shuT
845	ESC_CB9457AA	Human	Australia	2017	B	5539		H9	0.06	qnrS	blaCTX-M-15	blaCTX-M-15	blaOXA-181	IS26	IncI1(Gamma),IncX3	NP	col1a-operon,ompT,sitA,sitB,sitC	shuA,shuT
846	ESC_CB9414AA	Human	Australia	2017	B	5539		H9	0.06	qnrS	blaCTX-M-15	blaCTX-M-15	blaOXA-181	IS26	IncI1(Gamma),IncX3	NP	col1a-operon,ompT,sitA,sitB,sitC	shuA,shuT
847	ESC_CB9417AA	Human	Australia	2017	B	5542		H9	0.06	qnrS	blaCTX-M-15	blaCTX-M-15	blaOXA-181	IS26	IncI1(Gamma),IncX3	NP	col1a-operon,ompT,sitA,sitB,sitC	shuA,shuT
848	ESC_CB9431AA	Human	Australia	2017	B	5540		H9	0.06	qnrS	blaCTX-M-15	blaCTX-M-15,blaCTX-M-15-linked-ISEcp1	blaOXA-181	IS26	IncI1(Gamma),IncX3	NP	col1a-operon,ompT,sitA,sitB,sitC	shuA,shuT
849	ESC_CB9408AA	Human	Australia	2017	B	5544		H9	0.06	qnrS	blaCTX-M-15	blaCTX-M-15	blaOXA-181	IS26	IncI1(Gamma),IncX3	NP	col1a-operon,ompT,sitA,sitB,sitC	shuA,shuT
850	ESC_CB9438AA	Human	Australia	2017	B	5540		H9	0.08	qnrS	blaCTX-M-15	blaCTX-M-15	blaOXA-181	IS26	IncI1(Gamma),IncX3	NP	col1a-operon,ompT,sitA,sitB,sitC	shuA,shuT
851	ESC_CB9467AA	Human	Australia	2017	B	5539		H9	0.06	qnrS	blaCTX-M-15	blaCTX-M-15	blaOXA-181	IS26	IncI1(Gamma),IncX3	NP	col1a-operon,ompT,sitA,sitB,sitC	shuA,shuT
852	ESC_CB9423AA	Human	Australia	2017	B	5540		H9	0.06	qnrS	blaCTX-M-15	blaCTX-M-15,blaCTX-M-15-linked-ISEcp1	blaOXA-181	IS26	IncI1(Gamma),IncX3	NP	col1a-operon,ompT,sitA,sitB,sitC	shuA,shuT
853	ESC_CB9405AA	Human	Australia	2017	B	5540		H9	0.06	qnrS	blaCTX-M-15	blaCTX-M-15,blaCTX-M-15-linked-ISEcp1	blaOXA-181	IS26	IncI1(Gamma),IncX3	NP	col1a-operon,ompT,sitA,sitB,sitC	shuA,shuT
854	ESC_CB9440AA	Human	Australia	2017	B	5539		H9	0.06	qnrS	blaCTX-M-15	blaCTX-M-15	blaOXA-181	IS26	IncI1(Gamma),IncX3	NP	col1a-operon,ompT,sitA,sitB,sitC	shuA,shuT
855	ESC_CB9399AA	Human	Australia	2017	B	5541		H9	0.06	qnrS	blaCTX-M-15	blaCTX-M-15,blaCTX-M-15-linked-ISEcp1	NA	IS26	IncI1(Gamma),IncX3	NP	col1a-operon,ompT,sitA,sitB,sitC	shuA,shuT
856	ESC_CB9462AA	Human	Australia	2017	B	5539		H9	0.06	qnrS	blaCTX-M-15	blaCTX-M-15	blaOXA-181	IS26	IncI1(Gamma),IncX3	NP	col1a-operon,ompT,sitA,sitB,sitC	shuA,shuT
857	ESC_CB9434AA	Human	Australia	2017	B	5539		H9	0.06	qnrS	blaCTX-M-15	blaCTX-M-15	blaOXA-181	IS26	IncI1(Gamma),IncX3	NP	col1a-operon,ompT,sitA,sitB,sitC	shuA,shuT
858	ESC_CB9419AA	Human	Australia	2017	B	5540		H9	0.08	dfrA14,qnrS,sul2	blaCTX-M-15	blaCTX-M-15	blaOXA-181	IS26	IncI1(Gamma),IncI2,IncI2(Delta),IncX3	NP	col1a-operon,ompT,sitA,sitB,sitC	shuA,shuT
859	ESC_CB9416AA	Human	Australia	2017	B	5540		H9	0.06	qnrS	blaCTX-M-15	blaCTX-M-15	blaOXA-181	IS26	IncI1(Gamma),IncX3	NP	col1a-operon,ompT,sitA,sitB,sitC	shuA,shuT
860	ESC_CB9429AA	Human	Australia	2017	B	5540		H9	0.06	qnrS	blaCTX-M-15	blaCTX-M-15,blaCTX-M-15-linked-ISEcp1	blaOXA-181	IS26	IncI1(Gamma),IncX3	NP	col1a-operon,ompT,sitA,sitB,sitC	shuA,shuT
861	ESC_CB9424AA	Human	Australia	2017	B	5539		H9	0.06	qnrS	blaCTX-M-15	blaCTX-M-15	blaOXA-181	IS26	IncI1(Gamma),IncX3	NP	col1a-operon,ompT,sitA,sitB,sitC	shuA,shuT
862	ESC_CB9444AA	Human	Australia	2017	B	5539		H9	0.06	qnrS	blaCTX-M-15	blaCTX-M-15	blaOXA-181	IS26	IncI1(Gamma),IncX3	NP	col1a-operon,ompT,sitA,sitB,sitC	shuA,shuT
863	ESC_CB9427AA	Human	Australia	2017	B	5539		H9	0.06	qnrS	blaCTX-M-15	blaCTX-M-15	blaOXA-181	IS26	IncI1(Gamma),IncX3	NP	col1a-operon,ompT,sitA,sitB,sitC	shuA,shuT
864	ESC_CB9442AA	Human	Australia	2017	B	5538		H9	0.06	qnrS	blaCTX-M-15	blaCTX-M-15	blaOXA-181	IS26	IncI1(Gamma),IncX3	NP	col1a-operon,ompT,sitA,sitB,sitC	shuA,shuT
865	ESC_CB9447AA	Human	Australia	2017	B	5538		H9	0.06	qnrS	blaCTX-M-15	blaCTX-M-15,blaCTX-M-15-linked-ISEcp1	blaOXA-181	IS26	IncI1(Gamma),IncX3	NP	col1a-operon,ompT,sitA,sitB,sitC	shuA,shuT
866	ESC_CB9452AA	Human	Australia	2017	B	5538		H9	0.06	qnrS	blaCTX-M-15	blaCTX-M-15	blaOXA-181	IS26	IncI1(Gamma),IncX3	NP	col1a-operon,ompT,sitA,sitB,sitC	shuA,shuT
867	ESC_CB9481AA	Human	Australia	2017	B	5538		H9	0.06	qnrS	blaCTX-M-15	blaCTX-M-15	blaOXA-181	IS26	IncI1(Gamma),IncX3	NP	col1a-operon,ompT,sitA,sitB,sitC	shuA,shuT
868	ESC_CB9449AA	Human	Australia	2017	B	5538		H9	0.06	qnrS	blaCTX-M-15	blaCTX-M-15,blaCTX-M-15-linked-ISEcp1	NA	IS26	IncI1(Gamma),IncX3	NP	col1a-operon,ompT,sitA,sitB,sitC	shuA,shuT
869	ESC_CB9477AA	Human	Australia	2017	B	5538		H9	0.06	qnrS	blaCTX-M-15	blaCTX-M-15	blaOXA-181	IS26	IncI1(Gamma),IncX3	NP	col1a-operon,ompT,sitA,sitB,sitC	shuA,shuT
870	ESC_CB9454AA	Human	Australia	2017	B	5538		H9	0.06	qnrS	blaCTX-M-15	blaCTX-M-15,blaCTX-M-15-linked-ISEcp1	blaOXA-181	IS26	IncI1(Gamma),IncX3	NP	col1a-operon,ompT,sitA,sitB,sitC	shuA,shuT
871	ESC_CB9446AA	Human	Australia	2017	B	5538		H9	0.06	qnrS	blaCTX-M-15	blaCTX-M-15,blaCTX-M-15-linked-ISEcp1	blaOXA-181	IS26	IncI1(Gamma),IncX3	NP	col1a-operon,ompT,sitA,sitB,sitC	shuA,shuT
872	ESC_CB9392AA	Human	Australia	2017	B	5538		H9	0.06	qnrS	blaCTX-M-15	blaCTX-M-15	blaOXA-181	IS26	IncI1(Gamma),IncX3	NP	col1a-operon,ompT,sitA,sitB,sitC	shuA,shuT
873	ESC_CB9474AA	Human	Australia	2017	B	5538		H9	0.06	qnrS	blaCTX-M-15	blaCTX-M-15	blaOXA-181	IS26	IncI1(Gamma),IncX3	NP	col1a-operon,ompT,sitA,sitB,sitC	shuA,shuT
874	ESC_CB9483AA	Human	Australia	2017	B	5538		H9	0.06	qnrS	blaCTX-M-15	blaCTX-M-15	blaOXA-181	IS26	IncI1(Gamma),IncX3	NP	col1a-operon,ompT,sitA,sitB,sitC	shuA,shuT
875	ESC_CB9395AA	Human	Australia	2017	B	5538		H9	0.06	qnrS	blaCTX-M-15	blaCTX-M-15	blaOXA-181	IS26	IncI1(Gamma),IncX3	NP	col1a-operon,ompT,sitA,sitB,sitC	shuA,shuT
876	ESC_CB9413AA	Human	Australia	2017	B	5538		H9	0.06	qnrS	blaCTX-M-15	blaCTX-M-15	blaOXA-181	IS26	IncI1(Gamma),IncX3	NP	col1a-operon,ompT,sitA,sitB,sitC	shuA,shuT
877	ESC_CB9410AA	Human	Australia	2017	B	5538		H9	0.06	qnrS	blaCTX-M-15	blaCTX-M-15	blaOXA-181	IS26	IncI1(Gamma),IncX3	NP	col1a-operon,ompT,sitA,sitB,sitC	shuA,shuT
878	ESC_CB9450AA	Human	Australia	2017	B	5538		H9	0.06	qnrS	blaCTX-M-15	blaCTX-M-15	blaOXA-181	IS26	IncI1(Gamma),IncX3	NP	col1a-operon,ompT,sitA,sitB,sitC	shuA,shuT
879	ESC_CB9402AA	Human	Australia	2017	B	5538		H9	0.06	qnrS	blaCTX-M-15	blaCTX-M-15,blaCTX-M-15-linked-ISEcp1	blaOXA-181	IS26	IncI1(Gamma),IncX3	NP	col1a-operon,ompT,sitA,sitB,sitC	shuA,shuT
880	ESC_CB9456AA	Human	Australia	2017	B	5538		H9	0.08	aph3,blaTEM-1,dfrA5,qnrS,strA,sul2,tetA	blaCTX-M-15	blaCTX-M-15	blaOXA-181	intI1,IS26	IncB,IncI1(Gamma),IncX3	NP	ompT,sitA,sitB,sitC	shuA,shuT
881	ESC_CB9433AA	Human	Australia	2017	B	5539		H9	0.06	qnrS	blaCTX-M-15	blaCTX-M-15	blaOXA-181	IS26	IncI1(Gamma),IncX3	NP	col1a-operon,ompT,sitA,sitB,sitC	shuA,shuT
882	ESC_CB9451AA	Human	Australia	2017	B	5538		H9	0.06	qnrS	blaCTX-M-15	blaCTX-M-15	blaOXA-181	IS26	IncI1(Gamma),IncX3	NP	col1a-operon,ompT,sitA,sitB,sitC	shuA,shuT
883	ESC_CB9435AA	Human	Australia	2017	B	5538		H9	0.06	qnrS	blaCTX-M-15	blaCTX-M-15,blaCTX-M-15-linked-ISEcp1	NA	NP	IncI1(Gamma)	NP	col1a-operon,ompT,sitA,sitB,sitC	shuA,shuT
884	ESC_CB9459AA	Human	Australia	2017	B	5538		H9	0.06	qnrS	blaCTX-M-15	blaCTX-M-15	blaOXA-181	IS26	IncI1(Gamma),IncX3	NP	col1a-operon,ompT,sitA,sitB,sitC	shuA,shuT
885	ESC_CB9432AA	Human	Australia	2017	B	5538		H9	0.06	qnrS	blaCTX-M-15	blaCTX-M-15	blaOXA-181	IS26	Col8282,ColpVC,IncI1(Gamma),IncX3	NP	col1a-operon,ompT,sitA,sitB,sitC	shuA,shuT
886	ESC_CB9394AA	Human	Australia	2017	B	5538		H9	0.06	qnrS	blaCTX-M-15	blaCTX-M-15	blaOXA-181	IS26	IncI1(Gamma),IncX3	NP	col1a-operon,ompT,sitA,sitB,sitC	shuA,shuT
887	ESC_CB9460AA	Human	Australia	2017	B	5538		H9	0.06	qnrS	blaCTX-M-15	blaCTX-M-15	blaOXA-181	IS26	IncI1(Gamma),IncX3	NP	col1a-operon,ompT,sitA,sitB,sitC	shuA,shuT
888	ESC_CB9468AA	Human	Australia	2017	B	5538		H9	0.06	qnrS	blaCTX-M-15	blaCTX-M-15	blaOXA-181	IS26	IncI1(Gamma),IncX3	NP	col1a-operon,ompT,sitA,sitB,sitC	shuA,shuT
889	ESC_CB9493AA	Human	Australia	2017	B	5538		H9	0.06	qnrS	blaCTX-M-15	blaCTX-M-15	blaOXA-181	IS26	IncI1(Gamma),IncX3	NP	col1a-operon,ompT,sitA,sitB,sitC	shuA,shuT
890	ESC_CB9418AA	Human	Australia	2017	B	5538		H9	0.06	qnrS	blaCTX-M-15	blaCTX-M-15	blaOXA-181	IS26	IncI1(Gamma),IncX3	NP	col1a-operon,ompT,sitA,sitB,sitC	shuA,shuT
891	ESC_CB9480AA	Human	Australia	2017	B	5538		H9	0.06	qnrS	blaCTX-M-15	blaCTX-M-15	blaOXA-181	IS26	IncI1(Gamma),IncX3	NP	col1a-operon,ompT,sitA,sitB,sitC	shuA,shuT
892	ESC_CB9479AA	Human	Australia	2017	B	5538		H9	0.06	qnrS	blaCTX-M-15	blaCTX-M-15	blaOXA-181	IS26	IncI1(Gamma),IncX3	NP	col1a-operon,ompT,sitA,sitB,sitC	shuA,shuT
893	ESC_CB9425AA	Human	Australia	2017	B	5538		H9	0.06	qnrS	blaCTX-M-15	blaCTX-M-15	blaOXA-181	IS26	IncI1(Gamma),IncX3	NP	col1a-operon,ompT,sitA,sitB,sitC	shuA,shuT
894	ESC_CB9396AA	Human	Australia	2017	B	5538		H9	0.06	qnrS	blaCTX-M-15	blaCTX-M-15,blaCTX-M-15-linked-ISEcp1	NA	NP	IncI1(Gamma)	NP	col1a-operon,ompT,sitA,sitB,sitC	shuA,shuT
895	ESC_CB9436AA	Human	Australia	2017	B	5538		H9	0.06	qnrS	blaCTX-M-15	blaCTX-M-15	blaOXA-181	IS26	IncI1(Gamma),IncX3	NP	col1a-operon,ompT,sitA,sitB,sitC	shuA,shuT
896	ESC_CB9472AA	Human	Australia	2017	B	5538		H9	0.06	qnrS	blaCTX-M-15	blaCTX-M-15	blaOXA-181	IS26	IncI1(Gamma),IncX3	NP	col1a-operon,ompT,sitA,sitB,sitC	shuA,shuT
897	ESC_CB9476AA	Human	Australia	2017	B	5538		H9	0.06	qnrS	blaCTX-M-15	blaCTX-M-15	blaOXA-181	IS26	IncI1(Gamma),IncX3	NP	col1a-operon,ompT,sitA,sitB,sitC	shuA,shuT
898	ESC_CB9441AA	Human	Australia	2017	B	5538		H9	0.06	qnrS	blaCTX-M-15	blaCTX-M-15	blaOXA-181	IS26	IncI1(Gamma),IncX3	NP	col1a-operon,ompT,sitA,sitB,sitC	shuA,shuT
899	ESC_CB9430AA	Human	Australia	2017	B	5538		H9	0.06	qnrS	blaCTX-M-15	blaCTX-M-15	blaOXA-181	IS26	IncI1(Gamma),IncX3	NP	col1a-operon,ompT,sitA,sitB,sitC	shuA,shuT
900	ESC_CB9482AA	Human	Australia	2017	B	5538		H9	0.06	qnrS	blaCTX-M-15	blaCTX-M-15	blaOXA-181	IS26	IncI1(Gamma),IncX3	NP	col1a-operon,ompT,sitA,sitB,sitC	shuA,shuT
901	ESC_CB9478AA	Human	Australia	2017	B	5538		H9	0.06	qnrS	blaCTX-M-15	blaCTX-M-15,blaCTX-M-15-linked-ISEcp1	blaOXA-181	IS26	IncI1(Gamma),IncX3	NP	col1a-operon,ompT,sitA,sitB,sitC	shuA,shuT
902	ESC_CB9471AA	Human	Australia	2017	B	5538		H9	0.06	qnrS	blaCTX-M-15	blaCTX-M-15	blaOXA-181	IS26	IncI1(Gamma),IncX3	NP	col1a-operon,ompT,sitA,sitB,sitC	shuA,shuT
903	ESC_CB9455AA	Human	Australia	2017	B	5538		H9	0.08	qnrS	blaCTX-M-15	blaCTX-M-15	blaOXA-181	IS26	IncI1(Gamma),IncX3	NP	col1a-operon,ompT,sitA,sitB,sitC	shuA,shuT
904	ESC_CB9461AA	Human	Australia	2017	B	5538		H9	0.06	qnrS	blaCTX-M-15	blaCTX-M-15	blaOXA-181	IS26	IncI1(Gamma),IncX3	NP	col1a-operon,ompT,sitA,sitB,sitC	shuA,shuT
905	ESC_CB9469AA	Human	Australia	2017	B	5538		H9	0.06	qnrS	blaCTX-M-15	blaCTX-M-15	blaOXA-181	IS26	IncI1(Gamma),IncX3	NP	col1a-operon,ompT,sitA,sitB,sitC	shuA,shuT
906	ESC_CB9475AA	Human	Australia	2017	B	5538		H9	0.06	qnrS	blaCTX-M-15	blaCTX-M-15	blaOXA-181	IS26	IncI1(Gamma),IncX3	NP	col1a-operon,ompT,sitA,sitB,sitC	shuA,shuT
907	ESC_CB9466AA	Human	Australia	2017	B	5538		H9	0.06	qnrS	blaCTX-M-15	blaCTX-M-15	blaOXA-181	IS26	IncI1(Gamma),IncX3	NP	col1a-operon,ompT,sitA,sitB,sitC	shuA,shuT
908	ESC_CB9411AA	Human	Australia	2017	B	5538		H9	0.06	qnrS	blaCTX-M-15	blaCTX-M-15	blaOXA-181	IS26	IncI1(Gamma),IncX3	NP	col1a-operon,ompT,sitA,sitB,sitC	shuA,shuT
909	ESC_CB9445AA	Human	Australia	2017	B	5538		H9	0.06	qnrS	blaCTX-M-15	blaCTX-M-15	blaOXA-181	IS26	IncI1(Gamma),IncX3	NP	col1a-operon,ompT,sitA,sitB,sitC	shuA,shuT
910	ESC_CB9406AA	Human	Australia	2017	B	5538		H9	0.06	qnrS	blaCTX-M-15	blaCTX-M-15,blaCTX-M-15-linked-ISEcp1	blaOXA-181	IS26	IncI1(Gamma),IncX3	NP	col1a-operon,ompT,sitA,sitB,sitC	shuA,shuT
911	ESC_CB9465AA	Human	Australia	2017	B	5538		H9	0.08	qnrS	blaCTX-M-15	blaCTX-M-15	blaOXA-181	IS26	IncI1(Gamma),IncX3	NP	col1a-operon,ompT,sitA,sitB,sitC	shuA,shuT
912	ESC_CB9403AA	Human	Australia	2017	B	5538		H9	0.06	qnrS	blaCTX-M-15	blaCTX-M-15,blaCTX-M-15-linked-ISEcp1	blaOXA-181	IS26	IncI1(Gamma),IncX3	NP	col1a-operon,ompT,sitA,sitB,sitC	shuA,shuT
913	ESC_CB9458AA	Human	Australia	2017	B	5538		H9	0.06	qnrS	blaCTX-M-15	blaCTX-M-15	blaOXA-181	IS26	IncI1(Gamma),IncX3	NP	col1a-operon,ompT,sitA,sitB,sitC	shuA,shuT
914	ESC_CB9807AA	Human	Australia	2017	B	5538		H9	0.06	qnrS	blaCTX-M-15	blaCTX-M-15,blaCTX-M-15-linked-ISEcp1	blaOXA-181	IS26	IncI1(Gamma),IncX3	NP	col1a-operon,ompT,sitA,sitB,sitC	shuA,shuT
915	ESC_CB9463AA	Human	Australia	2017	B	5538		H9	0.06	qnrS	blaCTX-M-15	blaCTX-M-15	blaOXA-181	IS26	IncI1(Gamma),IncX3	NP	col1a-operon,ompT,sitA,sitB,sitC	shuA,shuT
916	ESC_CB9453AA	Human	Australia	2017	B	5538		H9	0.06	qnrS	blaCTX-M-15	blaCTX-M-15	blaOXA-181	IS26	IncI1(Gamma),IncX3	NP	col1a-operon,ompT,sitA,sitB,sitC	shuA,shuT
917	ESC_CB9470AA	Human	Australia	2017	B	5538		H9	0.06	qnrS	blaCTX-M-15	blaCTX-M-15	blaOXA-181	IS26	IncI1(Gamma),IncX3	NP	col1a-operon,ompT,sitA,sitB,sitC	shuA,shuT
918	ESC_CB9420AA	Human	Australia	2017	B	5538		H9	0.06	qnrS	blaCTX-M-15	blaCTX-M-15	blaOXA-181	IS26	IncI1(Gamma),IncX3	NP	col1a-operon,ompT,sitA,sitB,sitC	shuA,shuT
919	ESC_CB9439AA	Human	Australia	2017	B	5538		H9	0.06	qnrS	blaCTX-M-15	blaCTX-M-15	blaOXA-181	IS26	IncI1(Gamma),IncX3	NP	col1a-operon,ompT,sitA,sitB,sitC	shuA,shuT
920	ESC_CB9473AA	Human	Australia	2017	B	5538		H9	0.06	qnrS	blaCTX-M-15	blaCTX-M-15	blaOXA-181	IS26	IncI1(Gamma),IncX3	NP	col1a-operon,ompT,sitA,sitB,sitC	shuA,shuT
921	ESC_CB9415AA	Human	Australia	2017	B	5538		H9	0.06	qnrS	blaCTX-M-15	blaCTX-M-15	blaOXA-181	IS26	IncI1(Gamma),IncX3	NP	col1a-operon,ompT,sitA,sitB,sitC	shuA,shuT
922	ESC_CB9448AA	Human	Australia	2017	B	5538		H9	0.06	qnrS	blaCTX-M-15	blaCTX-M-15	blaOXA-181	IS26	IncI1(Gamma),IncX3	NP	col1a-operon,ompT,sitA,sitB,sitC	shuA,shuT
923	ESC_CB9464AA	Human	Australia	2017	B	5538		H9	0.06	qnrS	blaCTX-M-15	blaCTX-M-15,blaCTX-M-15-linked-ISEcp1	blaOXA-181	IS26	IncI1(Gamma),IncX3	NP	col1a-operon,ompT,sitA,sitB,sitC	shuA,shuT
924	ESC_CB9443AA	Human	Australia	2017	B	5538		H9	0.08	qnrS	blaCTX-M-15	blaCTX-M-15	blaOXA-181	IS26	IncI1(Gamma),IncX3	NP	col1a-operon,ompT,sitA,sitB,sitC	shuA,shuT
925	ESC_CB9412AA	Human	Australia	2017	B	5538		H9	0.06	qnrS	blaCTX-M-15	blaCTX-M-15	blaOXA-181	IS26	IncI1(Gamma),IncX3	NP	col1a-operon,ompT,sitA,sitB,sitC	shuA,shuT
