# Supplementary material for: Phylogenomic analysis of a global collection of Escherichia coli ST38: evidence of interspecies and environmental transmission?
Source: mSystems. 2023 Sep 7;8(5):e01236-22. doi: 10.1128/msystems.01236-22 (PMC10654095; doi:10.1128/msystems.01236-22)
Supplement: Table S4 — Virulence profile of genomes included in the study. [file msystems.01236-22-s0009.xlsx]

## Sheet: Sheet1
Genomes/strains	Pathogenicity Index	afaE-1_|VFG1426	eitA_AY545598.5	eitA_KU695535.1	eitB_AY545598.5	eitC_AY545598.5	eitD_AY545598.5	etsA_KU578032	fecA_NC_000913.3	fimH_CP015076.1	fyuA_Z35106.1	hek_|VFG1539	hylF_CP000836.1	ipaH_30062708:VFG012870	irp2_(gb|NP_405472)|VFG000363	kpsM_|VFG1450	kpsMT(II)_K1:AE014075.1|CFT073|3527848-3529293	kpsMT(II)_K2:CP000468.1:|APEC-O1|3376659-3378102	kpsMT(II)_K5:CP002212.1|clone-D-i14|3385642-3387090	kpsMT(III)_K54:AF007777.1|3457-4920	merA_CP022086.1	neuC_CP007275.1	ompT_HM210637.1	papB_CU928161	papB_DQ095216.1	papC_CU928161	papC_DQ095216.1	papD_CU928161	papD_DQ095216.1	papE_CU928161	papE_DQ095216.1	papF_CU928161	papF_DQ095216.1	papGII_CP018957.1|402750-403761	papGII_CU928161	papGII_DQ095216.1	papH_CU928161	papH_DQ095216.1	papJ_CU928161	papJ_DQ095216.1	papK_CU928161	papK_DQ095216.1	pcoA_KU248945.1	shiD_|VFG0611	silA_KU248945.1	terA_CP019559.1	tia_CP019944.1	tia_CU928161	tia_DQ095216.1
EC231	0.22		1	1	1	1	1		1		1				1				1
EC274	0.2									1	1			1	1	1			1					1	1
EC36	0.16									1	1			1	1				1					1	1
ESC_AA8787AA	0.12								1	1				1		1					1
ESC_AB7731AA	0.26								1	1	1	1		1	1	1		1				1																						1		1
ESC_AB7773AA	0.14									1	1			1	1					1
ESC_AB7776AA	0.12									1	1			1	1
ESC_AB9079AA	0.16							1		1			1	1						1			1
ESC_BA2755AA	0.48								1	1	1	1		1	1		1							1	1	1	1	1	1			1	1	1	1	1			1	1	1	1
ESC_BA2944AA	0.28		1	1	1	1	1			1	1	1		1	1						1			1	1
ESC_BA4494AA	0.48								1	1	1	1		1	1		1							1	1	1	1	1	1			1	1	1	1	1			1	1	1	1
ESC_BA5481AA	0.34		1	1	1	1	1		1	1	1	1		1	1		1				1			1	1
ESC_BA6607AA	0.06								1	1				1
ESC_BA9529AA	0.18									1	1			1		1			1					1	1
ESC_BB4486AA	0.22		1	1	1	1	1		1		1				1				1
ESC_BB4894AA	0.24		1	1	1	1	1	1	1	1			1	1									1
ESC_BB4897AA	0.7		1	1	1	1	1	1		1		1	1	1									1	1	1	1	1	1	1	1	1	1	1	1	1	1	1	1	1	1	1	1	1					1	1
ESC_BB4995AA	0.14							1		1			1	1									1
ESC_BB5635AA	0.14							1		1			1	1									1
ESC_BB5638AA	0.18									1	1		1	1	1					1			1
ESC_BB5781AA	0.14							1		2			1										1																								1
ESC_BB9609AA	0.18									1		1	1	1									1																									1	1
ESC_BB9741AA	0.2								1	1	1	1		1	1									1	1
ESC_BB9788AA	0.16								1	1	1	1		1	1				1
ESC_BB9835AA	0.14								1	1		1		1					1
ESC_BB9846AA	0.2								1	1	1	1		1	1									1	1
ESC_BB9852AA	0.16									1	1	1		1	1				1
ESC_BB9856AA	0.2								1	1	1	1		1	1									1	1
ESC_BB9860AA	0.2								1	1	1	1		1	1									1	1
ESC_CA0773AA	0.18		1	1						1	1	1		1	1
ESC_CA3481AA	0.32		1	1	1	1	1			1	1	1		1	1				1		1			1	1
ESC_CA3541AA	0.34		1	1	1	1	1		1	1	1	1		1	1		1				1			1	1
ESC_CA3717AA	0.32		1	1	1	1	1			1	1	1		1	1				1		1			1	1
ESC_CA4290AA	0.18									1	1	1		1	1		1							1	1
ESC_CA4325AA	0.16									1	1	1		1	1				1
ESC_CA5121AA	0.48								1	1	1	1		1	1		1							1	1	1	1	1	1			1	1	1	1	1			1	1	1	1
ESC_CA5359AA	0.22				1	1	1			1	1	1		1	1				1
ESC_CA5715AA	0.28		1	1		1	1			1	1	1		1	1				1					1	1
ESC_CA5781AA	0.32		1	1	1	1	1			1	1	1		1	1				1		1			1	1
ESC_CA5942AA	0.14									1	1			1	1						1
ESC_CB1308AA	0.28		1	1	1	1	1	1		1			1	1									1																							1	1
ESC_CB2257AA	0.12								1		1				1				1
ESC_CB2258AA	0.2		1	1	1	1	1		1		1				1				1
ESC_CB2280AA	0.16									1	1	1		1	1	1			1
ESC_CB2283AA	0.38								1					1										1	1	1	1	1	1			1	1	1	1	1			1	1	1	1
ESC_CB2284AA	0.28		1	1	1	1	1		1		1			1	1				1																													1	1
ESC_CB2287AA	0.48								1	1	1	1		1	1		1							1	1	1	1	1	1			1	1	1	1	1			1	1	1	1
ESC_CB2305AA	0.2		1	1	1	1	1		1		1				1				1
ESC_CB2318AA	0.22		1	1	1	1	1		1		1				1				1
ESC_CB2323AA	0.2		1	1	1	1	1		1		1				1				1
ESC_CB2326AA	0.46								1	1	1	1		1	1									1	1	1	1	1	1			1	1	1	1	1			1	1	1	1
ESC_CB2330AA	0.2									1	1			1	1									1	1							1	1
ESC_CB2336AA	0.2		1	1	1	1	1		1		1				1				1
ESC_CB2341AA	0.24		1	1	1	1	1		1		1			1	1				1
ESC_CB2352AA	0.48								1	1	1	1		1	1		1							1	1	1	1	1	1			1	1	1	1	1			1	1	1	1
ESC_CB2362AA	0.46								1	1	1	1			1		1							1	1	1	1	1	1			1	1	1	1	1			1	1	1	1
ESC_CB2385AA	0.48								1	1	1	1		1	1	1								1	1	1	1	1	1			1	1	1	1	1			1	1	1	1
ESC_CB2390AA	0.22								1	1	1			1	1	1		1				1																						1
ESC_CB2399AA	0.48								1	1	1	1		1	1		1							1	1	1	1	1	1			1	1	1	1	1			1	1	1	1
ESC_CB2406AA	0.18									1	1			1	1				1					1	1
ESC_CB2411AA	0.2		1	1	1	1	1		1		1				1				1
ESC_CB2416AA	0.52								1	1	1	1		1	1		1							1	1	1	1	1	1			1	1	1	1	1			1	1	1	1						1	1
ESC_CB2427AA	0.28		1	1	1	1	1			1	1	1		1	1									1	1
ESC_CB7197AA	0.12									1	1	1		1	1
ESC_CB7213AA	0.12									1	1	1		1	1
ESC_CB7222AA	0.2									1	1			1	1									1	1							1	1
ESC_CB7684AA	0.18								1	1		1		1		1																											1				1
ESC_CB8856AA	0.06									1				1
ESC_CB8936AA	0.56									1		1	1	1									1	1	1	1	1	1	1	1	1	1	1	1	1	1	1	1	1	1	1	1				1		1	1
ESC_CB9179AA	0.06									1				1		1
ESC_CB9392AA	0.06								1	1				1
ESC_CB9393AA	0.06								1	1				1
ESC_CB9394AA	0.06								1	1				1
ESC_CB9395AA	0.06								1	1				1
ESC_CB9396AA	0.06								1	1				1
ESC_CB9397AA	0.12								1		1				1				1
ESC_CB9398AA	0.16									1	1			1	1	1								1	1
ESC_CB9399AA	0.06								1	1				1
ESC_CB9400AA	0.32		1	1	1	1	1			1	1	1		1	1		1				1			1	1
ESC_CB9401AA	0.12								1	1				1		1
ESC_CB9402AA	0.06								1	1				1
ESC_CB9403AA	0.06								1	1				1
ESC_CB9405AA	0.06								1	1				1
ESC_CB9406AA	0.06								1	1				1
ESC_CB9408AA	0.06								1	1				1
ESC_CB9409AA	0.06								1	1				1
ESC_CB9410AA	0.06								1	1				1
ESC_CB9411AA	0.06								1	1				1
ESC_CB9412AA	0.06								1	1				1
ESC_CB9413AA	0.06								1	1				1
ESC_CB9414AA	0.06								1	1				1
ESC_CB9415AA	0.06								1	1				1
ESC_CB9416AA	0.06								1	1				1
ESC_CB9417AA	0.06								1	1				1
ESC_CB9418AA	0.06								1	1				1
ESC_CB9419AA	0.08								1	1				1
ESC_CB9420AA	0.06								1	1				1
ESC_CB9423AA	0.06								1	1				1
ESC_CB9424AA	0.06								1	1				1
ESC_CB9425AA	0.06								1	1				1
ESC_CB9426AA	0.06								1	1				1
ESC_CB9427AA	0.06								1	1				1
ESC_CB9428AA	0.06								1	1				1
ESC_CB9429AA	0.06								1	1				1
ESC_CB9430AA	0.06								1	1				1
ESC_CB9431AA	0.06								1	1				1
ESC_CB9432AA	0.06								1	1				1
ESC_CB9433AA	0.06								1	1				1
ESC_CB9434AA	0.06								1	1				1
ESC_CB9435AA	0.06								1	1				1
ESC_CB9436AA	0.06								1	1				1
ESC_CB9437AA	0.32		1	1	1	1	1			1	1	1		1	1		1				1			1	1
ESC_CB9438AA	0.08								1	1				1
ESC_CB9439AA	0.06								1	1				1
ESC_CB9440AA	0.06								1	1				1
ESC_CB9441AA	0.06								1	1				1
ESC_CB9442AA	0.06								1	1				1
ESC_CB9443AA	0.08								1	1				1
ESC_CB9444AA	0.06								1	1				1
ESC_CB9445AA	0.06								1	1				1
ESC_CB9446AA	0.06								1	1				1
ESC_CB9447AA	0.06								1	1				1
ESC_CB9448AA	0.06								1	1				1
ESC_CB9449AA	0.06								1	1				1
ESC_CB9450AA	0.06								1	1				1
ESC_CB9451AA	0.06								1	1				1
ESC_CB9452AA	0.06								1	1				1
ESC_CB9453AA	0.06								1	1				1
ESC_CB9454AA	0.06								1	1				1
ESC_CB9455AA	0.08								1	1				1
ESC_CB9456AA	0.08								1	1				1							1
ESC_CB9457AA	0.06								1	1				1
ESC_CB9458AA	0.06								1	1				1
ESC_CB9459AA	0.06								1	1				1
ESC_CB9460AA	0.06								1	1				1
ESC_CB9461AA	0.06								1	1				1
ESC_CB9462AA	0.06								1	1				1
ESC_CB9463AA	0.06								1	1				1
ESC_CB9464AA	0.06								1	1				1
ESC_CB9465AA	0.08								1	1				1
ESC_CB9466AA	0.06								1	1				1
ESC_CB9467AA	0.06								1	1				1
ESC_CB9468AA	0.06								1	1				1
ESC_CB9469AA	0.06								1	1				1
ESC_CB9470AA	0.06								1	1				1
ESC_CB9471AA	0.06								1	1				1
ESC_CB9472AA	0.06								1	1				1
ESC_CB9473AA	0.06								1	1				1
ESC_CB9474AA	0.06								1	1				1
ESC_CB9475AA	0.06								1	1				1
ESC_CB9476AA	0.06								1	1				1
ESC_CB9477AA	0.06								1	1				1
ESC_CB9478AA	0.06								1	1				1
ESC_CB9479AA	0.06								1	1				1
ESC_CB9480AA	0.06								1	1				1
ESC_CB9481AA	0.06								1	1				1
ESC_CB9482AA	0.06								1	1				1
ESC_CB9483AA	0.06								1	1				1
ESC_CB9484AA	0.16									1	1	1		1	1	1			1
ESC_CB9493AA	0.06								1	1				1
ESC_CB9807AA	0.06								1	1				1
ESC_DB2058AA	0.26		1	1	1	1	1	1		1			1	1		1							1																							1
ESC_DB2064AA	0.2		1	1	1	1	1			1				1																																	1
ESC_DB2092AA	0.22							1	1	1	1	1	1	1	1								1
ESC_DB2108AA	0.16									1			1	1									1																				1				1
ESC_DB2586AA	0.2		1	1	1	1	1			1				1																																		1	1
ESC_DB2638AA	0.2							1		1	1		1	1	1	1							1
ESC_EA6189AA	0.12									1	1			1	1	1
ESC_EB5267AA	0.2				1	1	1			1	1	1		1	1
ESC_FA5747AA	0.14								1	1	1	1		1	1
ESC_FA5748AA	0.14								1	1	1	1		1	1
ESC_FA5750AA	0.14								1	1	1	1		1	1
ESC_FA5751AA	0.14								1	1	1	1		1	1
ESC_FA5752AA	0.14								1	1	1	1		1	1
ESC_FA5753AA	0.14								1	1	1	1		1	1
ESC_FA6825AA	0.14								1	1		1		1					1
ESC_FA6828AA	0.2									1	1			1	1									1	1							1	1
ESC_FA7206AA	0.48								1	1	1	1		1	1		1							1	1	1	1	1	1			1	1	1	1	1			1	1	1	1
ESC_FA7252AA	0.2									1	1			1	1	1			1					1	1
ESC_FA8286AA	0.24	1								1	1	1		1	1									1	1							1	1
ESC_FB0811AA	0.16									1	1	1		1	1				1
ESC_FB0890AA	0.18									1	1	1		1	1	1			1
ESC_FB1295AA	0.22		1	1	1	1	1		1		1				1				1
ESC_FB2091AA	0.36		1	1	1	1	1			1	1	1		1	1									1	1							1	1															1	1
ESC_FB3094AA	0.2									1	1			1	1									1	1							1	1
ESC_FB3374AA	0.22				1	1	1			1	1	1		1	1		1
ESC_FB3375AA	0.12									1	1	1		1	1
ESC_FB3389AA	0.2									1	1	1		1	1				1					1	1																						1
ESC_FB3421AA	0.28		1	1	1	1	1			1	1	1		1	1									1	1
ESC_FB3452AA	0.08									1				1
ESC_FB3455AA	0.16									1	1			1	1	1			1
ESC_FB3532AA	0.46								1	1	1			1	1		1							1	1	1	1	1	1			1	1	1	1	1			1	1	1	1
ESC_FB3555AA	0.16									1	1			1	1	1			1
ESC_FB3561AA	0.22									1	1	1		1	1		1				1			1	1
ESC_FB3582AA	0.18									1	1			1	1	1								1	1
ESC_FB3583AA	0.22				1	1	1			1	1	1		1	1																																	1	1
ESC_FB3588AA	0.12									1	1	1		1	1
ESC_FB3592AA	0.36		1	1	1	1	1			1	1	1		1	1									1	1							1	1															1	1
ESC_FB3602AA	0.2									1	1			1	1									1	1							1	1
ESC_FB3624AA	0.12									1	1	1		1	1
ESC_FB3641AA	0.14									1	1	1		1	1				1
ESC_FB3647AA	0.18								1	1	1	1		1	1									1	1
ESC_FB3651AA	0.12									1	1			1	1
ESC_FB3663AA	0.22									1	1	1		1	1		1				1			1	1
ESC_FB3666AA	0.54								1	1	1	2		1	1	1		1				1		1	1	1	1	1	1			1	1	1	1	1	1	1	1	1	1	1
ESC_FB3728AA	0.22		1	1	1	1	1		1		1				1				1
ESC_FB3736AA	0.1									1	1			1					1
ESC_FB3779AA	0.22				1	1	1			1	1	1		1	1		1
ESC_FB3823AA	0.14									1	1	1		1	1				1
ESC_FB3832AA	0.14									1	1			1	1				1
ESC_FB3843AA	0.14									1	1	1		1	1				1
ESC_FB4056AA	0.12									1		1		1																																		1	1
ESC_FB4124AA	0.18				1	1	1			1	1	1		1	1
ESC_FB5032AA	0.26		1	1	1	1	1			1	1	1		1	1				1
ESC_FB5033AA	0.18				1	1	1			1	1	1		1	1
ESC_FB5034AA	0.24		1	1	1	1	1			1	1	1		1	1
ESC_FB5048AA	0.16									1	1			1	1	1			1
ESC_FB5063AA	0.12									1	1	1		1	1
ESC_FB5066AA	0.16								1	1	1			1	1	1			1
ESC_FB5741AA	0.16									1	1	1		1	1	1			1
ESC_FB5742AA	0.1									1	1			1	1
ESC_FB5746AA	0.18									1	1	1		1	1	1			1
ESC_FB5786AA	0.14									1	1	1		1	1				1
ESC_FB5827AA	0.24		1	1	1	1	1			1	1	1		1	1
ESC_FB5837AA	0.14									1	1	1		1	1				1
ESC_FB5839AA	0.2				1	1	1			1	1	1		1	1		1
ESC_FB5840AA	0.22		1	1	1	1	1		1		1				1				1
ESC_FB5848AA	0.22		1	1	1	1	1		1		1				1				1
ESC_FB5852AA	0.04									1						1
ESC_FB5860AA	0.14									1	1	1		1	1				1
ESC_FB5861AA	0.18				1	1	1			1	1	1		1	1
ESC_FB5875AA	0.26		1	1	1	1	1			1	1	1		1	1				1
ESC_FB5876AA	0.26		1	1	1	1	1			1	1	1		1	1		1
ESC_FB5941AA	0.26		1	1	1	1	1			1	1	1		1	1				1
ESC_FB5954AA	0.22				1	1	1			1	1	1		1	1		1
ESC_FB5964AA	0.22				1	1	1			1	1	1		1	1		1
ESC_FB5965AA	0.14									1	1	1		1	1				1
ESC_FB6065AA	0.14									1	1	1		1	1				1
ESC_FB6131AA	0.16								1	1		1				1																												1			1
ESC_FB6223AA	0.14									1	1	1		1	1				1
ESC_FB6327AA	0.14									1	1	1		1	1				1
ESC_FB6522AA	0.14								1	1		1		1					1
ESC_FB6937AA	0.14								1		1			1	1				1
ESC_FB6938AA	0.14								1		1			1	1				1
ESC_FB7540AA	0.14									1	1	1		1	1				1
ESC_FB7590AA	0.22				1	1	1			1	1	1		1	1		1
ESC_FB7843AA	0.12									1	1	1		1	1
ESC_FB7844AA	0.14								1		1			1	1				1
ESC_FB7918AA	0.14									1	1	1		1	1				1
ESC_FB7958AA	0.22		1	1	1	1	1		1		1				1				1
ESC_FB7980AA	0.14									1	1	1		1	1				1
ESC_FB8150AA	0.26		1	1	1	1	1			1	1			1	1	1			1
ESC_FB8158AA	0.2									1	1	1		1	1				1					1	1																						1
ESC_FB8159AA	0.18									1	1	1		1	1									1	1																						1
ESC_FB8162AA	0.14									1	1	1		1	1				1
ESC_FB8168AA	0.14									1	1			1	1				1
ESC_FB8175AA	0.2				1	1	1			1	1	1		1	1
ESC_FB8183AA	0.16									1	1			1	1																																	1	1
ESC_FB8420AA	0.28		1	1	1	1	1			1	1	1		1	1									1	1
ESC_FB8998AA	0.08									1				1
ESC_FB9018AA	0.08									1				1
ESC_FB9019AA	0.08									1				1
ESC_FB9093AA	0.16									1	1	1		1	1	1			1
ESC_FB9306AA	0.08									1				1
ESC_FB9365AA	0.22		1	1	1	1	1		1		1				1				1
ESC_FB9412AA	0.2									1	1			1	1				1		1			1	1
ESC_FB9417AA	0.16									1	1			1	1				1					1	1
ESC_FB9439AA	0.24		1	1	1	1	1			1	1	1		1	1
ESC_FB9453AA	0.2									1	1			1	1	1			1					1	1
ESC_FB9456AA	0.12									1	1	1		1	1
ESC_FB9492AA	0.14									1	1	1		1	1				1
ESC_FB9493AA	0.14									1	1	1		1	1
ESC_FB9494AA	0.12									1	1	1		1	1
ESC_FB9501AA	0.26		1	1	1	1	1		1		1			1	1									1	1
ESC_FB9509AA	0.18									1	1	1		1	1									1	1																						1
ESC_FB9521AA	0.2									1	1			1	1									1	1							1	1
ESC_FB9530AA	0.24		1	1	1	1	1		1		1			1	1									1	1
ESC_FB9534AA	0.14									1	1	1		1	1				1
ESC_FB9540AA	0.14									1	1	1		1	1				1
ESC_FB9546AA	0.12								1		1				1				1
ESC_FB9566AA	0.46								1	1	1	1		1	1									1	1	1	1	1	1			1	1	1	1	1			1	1	1	1
ESC_FB9576AA	0.26		1	1	1	1	1				1	1		1	1						1			1	1
ESC_FB9606AA	0.2				1	1	1			1	1	1		1	1
ESC_FB9624AA	0.26		1	1	1	1	1		1		1			1	1									1	1
ESC_FB9635AA	0.3		1	1	1	1	1			1	1	1		1	1						1			1	1
ESC_FB9668AA	0.22									1	1			1	1	1			1					1	1																						1
ESC_FB9676AA	0.22		1	1	1	1	1		1		1				1				1
ESC_FB9777AA	0.26		1	1	1	1	1		1		1			1	1									1	1
ESC_FB9859AA	0.18		1	1	1	1	1			1		1		1
ESC_GA1823AA	0.24		1	1	1	1	1		1		1			1	1				1
ESC_GA6837AA	0.1									1				1																													1		1
ESC_GA8913AA	0.18									1	1			1	1				1					1	1
ESC_GA9223AA	0.22								1	1	1			1	1	1		1				1																						1
ESC_GA9437AA	0.18								1	1	1	1		1	1				1
ESC_GB0114AA	0.28		1	1	1	1	1	1		1			1	1							1		1																								1
ESC_GB0115AA	0.16									1	1	1		1	1	1			1
ESC_GB0117AA	0.28		1	1	1	1	1	1		1			1	1							1		1																								1
ESC_GB0126AA	0.22									1				1										1	1	1	1										1	1								1	1
ESC_GB0138AA	0.2		1	1	1	1	1		1		1				1				1
ESC_GB0155AA	0.26	1	1	1	1	1	1		1	1	1			1	1				1
ESC_GB0205AA	0.18									1	1			1	1									1	1							1	1
ESC_GB0221AA	0.16									1	1	1		1	1	1			1
ESC_GB0222AA	0.26	1	1	1	1	1	1		1	1	1			1	1				1
ESC_GB0399AA	0.08									1				1
ESC_GB1243AA	0.08								1	1				1
ESC_GB1710AA	0.12								1	1		1				1																															1
ESC_GB2021AA	0.18								1	1		1		1		1		1				1																									1
ESC_GB2029AA	0.12									1	1	1		1	1
ESC_GB3063AA	0.08								1	1				1
ESC_GB3091AA	0.08								1	1				1
ESC_GB3347AA	0.12								1	1				1					1
ESC_GB3406AA	0.18								1	1	1			1	1				1																									1
ESC_GB3433AA	0.26								1	1	1	1		1	1	1		1				1																						1		1
ESC_GB3465AA	0.44								1		1			1	1	1								1	1	1	1	1	1			1	1	1	1	1			1	1	1	1
ESC_GB3513AA	0.16								1	1	1	1		1	1				1
ESC_GB3692AA	0.24		1	1	1	1	1		1		1			1	1				1
ESC_GB3746AA	0.36		1	1	1	1	1			1	1	1		1	1									1	1							1	1															1	1
ESC_GB3794AA	0.26		1	1	1	1	1			1	1	1		1										1	1
ESC_GB3815AA	0.48								1	1	1	1		1	1		1							1	1	1	1	1	1			1	1	1	1	1			1	1	1	1
ESC_GB3907AA	0.16									1	1	1		1	1	1			1
ESC_GB3938AA	0.12									1	1			1	1				1
ESC_GB4009AA	0.08									1				1					1
ESC_GB4180AA	0.2									1	1			1	1									1	1							1	1
ESC_GB4227AA	0.22		1	1	1	1	1			1		1	1	1									1
ESC_GB4259AA	0.14									1	1			1	1				1
ESC_GB4263AA	0.06								1	1				1
ESC_GB4270AA	0.18				1	1	1			1	1	1		1	1
ESC_GB4282AA	0.18								1	1	1			1	1				1																									1
ESC_GB4284AA	0.16									1	1			1	1																																	1	1
ESC_GB4289AA	0.12								1					1					1																									1
ESC_GB4290AA	0.12								1					1					1																									1
ESC_GB4298AA	0.08								1	1						1
ESC_GB4301AA	0.1													1					1																									1
ESC_GB4309AA	0.14									1	1	1		1	1				1
ESC_GB5329AA	0.04									1						1
ESC_GB5337AA	0.28		1	1	1	1	1			1	1	1		1	1									1	1
ESC_GB5344AA	0.06								1	1				1
ESC_GB5358AA	0.14									1	1	1		1	1				1
ESC_GB5371AA	0.28		1	1	1	1	1			1	1	1		1	1		1																											1
ESC_GB5427AA	0.14									1	1	1		1	1				1
ESC_GB5443AA	0.14									1	1	1		1	1				1
ESC_GB5455AA	0.16									1	1	1		1	1	1			1
ESC_GB5470AA	0.22		1	1	1	1	1		1		1				1				1
ESC_GB5486AA	0.16									1	1			1	1									1	1
ESC_GB5509AA	0.18								1	1	1	1		1	1				1
ESC_GB5514AA	0.12								1		1			1	1				1
ESC_GB5576AA	0.16					1	1			1	1	1		1	1				1
ESC_GB5981AA	0.28	1	1	1	1	1	1		1	1	1			1	1				1
ESC_GB5982AA	0.2									1	1			1	1	1			1					1	1
ESC_GB5993AA	0.2									1	1			1	1	1			1					1	1
ESC_GB5995AA	0.16									1	1	1		1	1	1			1
ESC_GB5997AA	0.16									1	1	1		1	1	1			1
ESC_GB6008AA	0.2				1	1	1			1	1	1		1	1
ESC_GB6032AA	0.16									1	1	1		1	1	1			1
ESC_GB6033AA	0.24		1	1	1	1	1			1	1	1		1	1
ESC_GB6045AA	0.2									1	1			1	1	1			1					1	1
ESC_GB6057AA	0.16									1	1	1		1	1	1			1
ESC_GB6061AA	0.16									1	1	1		1	1	1			1
ESC_GB6062AA	0.16									1	1	1		1	1	1			1
ESC_GB6064AA	0.2									1	1			1	1	1			1					1	1
ESC_GB6067AA	0.08									1				1					1
ESC_GB6102AA	0.22		1	1	1	1	1		1		1				1				1
ESC_GB6113AA	0.14									1	1	1		1	1				1
ESC_GB6446AA	0.28		1	1	1	1	1			1	1	1		1	1				1																									1
ESC_GB6475AA	0.28		1	1	1	1	1			1	1	1		1	1				1																									1
ESC_GB6484AA	0.16										1			1	1				1					1	1
ESC_GB6533AA	0.22		1	1	1	1	1		1		1				1				1
ESC_GB6537AA	0.06									1									1
ESC_GB6548AA	0.28		1	1	1	1	1			1	1	1		1	1				1																									1
ESC_GB6565AA	0.2									1	1			1	1									1	1							1	1
ESC_GB6588AA	0.24		1	1	1	1	1		1		1			1	1				1
ESC_GB6598AA	0.24		1	1	1	1	1		1		1			1	1				1
ESC_GB6672AA	0.12									1	1			1	1
ESC_GB7014AA	0.18									1	1				1	1			1					1	1
ESC_GB7067AA	0.48								1	1	1	1		1	1		1							1	1	1	1	1	1			1	1	1	1	1			1	1	1	1
ESC_GB7068AA	0.46									1	1	1		1	1		1							1	1	1	1	1	1			1	1	1	1	1			1	1	1	1
ESC_GB7081AA	0.18								1	1	1	1		1	1				1
ESC_GB7082AA	0.18								1	1	1			1	1				1																									1
ESC_GB7083AA	0.48								1	1	1	1		1	1		1							1	1	1	1	1	1			1	1	1	1	1			1	1	1	1
ESC_GB7084AA	0.48								1	1	1	1		1	1		1							1	1	1	1	1	1			1	1	1	1	1			1	1	1	1
ESC_GB7093AA	0.48								1	1	1	1		1	1		1							1	1	1	1	1	1			1	1	1	1	1			1	1	1	1
ESC_GB7094AA	0.48								1	1	1	1		1	1		1							1	1	1	1	1	1			1	1	1	1	1			1	1	1	1
ESC_GB7105AA	0.16								1	1				1		1		1				1
ESC_GB7106AA	0.48								1	1	1	1		1	1		1							1	1	1	1	1	1			1	1	1	1	1			1	1	1	1
ESC_GB7109AA	0.52								1	1	1	1		1	1		1							1	1	1	1	1	1			1	1	1	1	1			1	1	1	1						1	1
ESC_GB7110AA	0.52								1	1	1	1		1	1		1							1	1	1	1	1	1			1	1	1	1	1			1	1	1	1						1	1
ESC_GB7117AA	0.12									1	1	1		1	1
ESC_GB7118AA	0.12									1	1	1		1	1
ESC_GB7119AA	0.12									1	1	1		1	1
ESC_GB7120AA	0.12									1	1	1		1	1
ESC_GB8583AA	0.14									1	1	1		1	1				1
ESC_GB8586AA	0.18				1	1	1			1	1	1		1	1
ESC_GB8593AA	0.22		1	1	1	1	1		1		1				1				1
ESC_GB8596AA	0.16									1	1	1		1	1	1			1
ESC_GB8666AA	0.34		1	1	1	1	1		1		1			1	1									1	1							1	1															1	1
ESC_GB8667AA	0.48								1	1	1	1		1	1		1							1	1	1	1	1	1			1	1	1	1	1			1	1	1	1
ESC_GB8711AA	0.36		1	1	1	1	1			1	1	1		1	1									1	1							1	1															1	1
ESC_GB8712AA	0.08									1				1		1					1
ESC_GB8716AA	0.12								1		1				1				1
ESC_GB8739AA	0.28								1	1	1	1		1	1									1	1							1	1											1			1
ESC_GB8744AA	0.16								1	1	1	1		1	1				1
ESC_GB8766AA	0.34		1	1	1	1	1	1	1	1	1	1	1	1	1		1						1																								1
ESC_GB8770AA	0.48								1	1	1	1		1	1		1							1	1	1	1	1	1			1	1	1	1	1			1	1	1	1
ESC_GB8772AA	0.28		1	1	1	1	1			1	1	1		1	1									1	1
ESC_GB8798AA	0.08									1				1
ESC_GB8816AA	0.1								1	1				1		1
ESC_GB8825AA	0.08									1				1
ESC_GB8931AA	0.08									1				1
ESC_GB8962AA	0.08									1				1
ESC_GB8963AA	0.08									1				1
ESC_GB8967AA	0.08									1				1
ESC_GB8968AA	0.08									1				1
ESC_GB9200AA	0.48								1	1	1	1		1	1		1							1	1	1	1	1	1			1	1	1	1	1			1	1	1	1
ESC_GB9233AA	0.22		1	1	1	1	1		1		1				1				1
ESC_GB9253AA	0.12									1	1	1		1	1
ESC_GB9358AA	0.18									1	1				1									1	1							1	1
ESC_GB9369AA	0.2		1	1	1	1	1				1				1				1
ESC_GB9372AA	0.14									1	1	1		1	1				1
ESC_GB9381AA	0.2				1	1	1			1	1	1		1	1
ESC_GB9388AA	0.08								1	1				1
ESC_GB9439AA	0.2		1	1	1	1	1		1		1				1				1
ESC_GB9473AA	0.14									1	1	1		1	1				1
ESC_GB9629AA	0.14									1	1	1		1	1
ESC_GB9759AA	0.16									1	1			1	1				1					1	1
ESC_GB9766AA	0.24		1	1	1	1	1			1	1	1		1	1
ESC_GB9769AA	0.18									1	1	1		1	1																																	1	1
ESC_HA1948AA	0.18								1	1	1			1	1									1	1
ESC_HA2049AA	0.24		1	1	1	1	1			1	1	1		1	1
ESC_HA5060AA	0.18								1	1	1	1		1	1				1
ESC_HA5114AA	0.32		1	1	1	1	1			1	1	1		1	1		1				1			1	1
ESC_HA5138AA	0.12								1	1				1					1
ESC_HA5148AA	0.16									1	1			1	1																																	1	1
ESC_HA5582AA	0.22				1	1	1			1	1	1		1	1				1
ESC_HA5684AA	0.08									1				1		1
ESC_HA5771AA	0.46									1	1	1		1	1		1							1	1	1	1	1	1			1	1	1	1	1			1	1	1	1
ESC_HA7544AA	0.16									1	1	1		1	1	1			1
ESC_HA7554AA	0.12									1	1	1		1	1
ESC_HA9015AA	0.12									1				1																													1		1
ESC_HA9304AA	0.12									1	1	1		1	1
ESC_HA9590AA	0.16									1	1	1		1	1	1			1
ESC_HB0099AA	0.06									1				1
ESC_HB0395AA	0.24		1	1	1	1	1			1				1																																	1	1	1
ESC_HB5595AA	0.22		1	1	1	1	1			1				1																																		1	1
ESC_HB5689AA	0.08									1				1		1
ESC_HB5836AA	0.04									1						1
ESC_HB5876AA	0.16									1	1	1		1	1	1			1
ESC_HB5877AA	0.22		1	1	1	1	1		1		1				1				1
ESC_HB5878AA	0.16									1	1	1		1	1	1			1
ESC_HB5879AA	0.26	1	1	1	1	1	1		1	1	1			1	1				1
ESC_HB5880AA	0.26	1	1	1	1	1	1		1	1	1			1	1				1
ESC_HB5881AA	0.28		1	1	1	1	1	1		1			1	1							1		1																								1
ESC_HB5882AA	0.28		1	1	1	1	1	1		1			1	1							1		1																								1
ESC_HB5884AA	0.22									1				1										1	1	1	1										1	1								1	1
ESC_HB5896AA	0.16		1	1	1	1	1			1				1
ESC_HB5903AA	0.16							1		1			1	1						1			1
ESC_HB6082AA	0.16									1	1	1		1	1					1
ESC_HB7177AA	0.18								1	1	1			1	1				1																									1
ESC_HB7183AA	0.18								1	1	1			1	1				1																									1
ESC_HB7191AA	0.14									1	1			1	1	1			1
ESC_HB7849AA	0.12									1	1			1	1
ESC_IA1075AA	0.12									1	1			1	1
ESC_IA2284AA	0.08								1	1				1
ESC_IA3047AA	0.04									1						1
ESC_IA7962AA	0.1								1	1				1
ESC_IA8068AA	0.48								1	1	1	1		1	1		1							1	1	1	1	1	1			1	1	1	1	1			1	1	1	1
ESC_IA8847AA	0.28	1	1	1	1	1	1			1	1	1		1	1						1
ESC_IA8911AA	0.08								1	1				1
ESC_IA8928AA	0.18				1	1	1			1	1	1		1	1
ESC_IA8973AA	0.22									1	1	1		1	1	1			1					1	1																						1
ESC_IA9085AA	0.16									1	1	1		1	1	1			1
ESC_IA9088AA	0.12									1	1	1		1	1
ESC_IA9108AA	0.32		1	1	1	1	1			1	1	1		1	1		1				1			1	1
ESC_IA9162AA	0.22								1	1	1	1		1	1	1		1				1
ESC_IA9194AA	0.26		1	1	1	1	1		1		1			1	1									1	1
ESC_IA9210AA	0.18								1	1	1	1		1	1		1
ESC_IA9223AA	0.28		1	1	1	1	1	1		1			1	1							1		1																								1
ESC_IA9295AA	0.08								1	1				1
ESC_IA9346AA	0.18									1	1	1		1	1									1	1																						1
ESC_IA9353AA	0.32				1	1	1			1	1	1		1	1									1	1							1	1															1	1
ESC_IA9503AA	0.18				1	1	1			1	1	1		1	1
ESC_IA9518AA	0.16									1	1	1		1	1	1			1
ESC_IA9532AA	0.24		1	1	1	1	1		1		1			1	1				1
ESC_IA9557AA	0.08								1	1				1
ESC_IA9629AA	0.36		1	1	1	1	1			1	1	1		1	1									1	1							1	1															1	1
ESC_IA9678AA	0.18				1	1	1			1	1	1		1	1
ESC_IA9682AA	0.18									1	1			1	1				1					1	1
ESC_IA9792AA	0.08								1	1				1
ESC_IA9802AA	0.16									1	1	1		1	1	1			1
ESC_IA9829AA	0.2	1								1	1			1	1		1							1	1
ESC_IA9940AA	0.18								1	1	1	1		1	1				1
ESC_IA9945AA	0.14									1	1	1		1	1				1
ESC_IA9947AA	0.14									1	1	1		1	1				1
ESC_IA9953AA	0.18									1	1	1		1	1									1	1																						1
ESC_IB0075AA	0.28		1	1	1	1	1	1	1	1		1	1	1									1
ESC_IB0117AA	0.08								1	1				1
ESC_IB3302AA	0.12									1	1			1	1
ESC_IB6828AA	0.12									1	1			1	1
ESC_IB7426AA	0.2									1	1			1	1	1			1					1	1
ESC_IB7467AA	0.08								1	1						1
ESC_IB7623AA	0.24		1	1	1	1	1		1		1			1	1				1
ESC_IB7631AA	0.16								1		1			1	1									1	1
ESC_IB7692AA	0.26		1	1	1	1	1		1	1	1			1	1				1
ESC_IB7700AA	0.12								1		1				1				1
ESC_IB8251AA	0.1									1				1																																1
ESC_IB8252AA	0.1									1				1																																1
ESC_IB8254AA	0.1									1				1																																1
ESC_IB8258AA	0.1									1				1																																1
ESC_IB8263AA	0.1									1				1																																1
ESC_IB8278AA	0.1									1				1																																1
ESC_IB8281AA	0.08									1				1
ESC_IB8283AA	0.1									1				1																																1
ESC_IB8285AA	0.08									1				1
ESC_IB8289AA	0.1									1				1																																1
ESC_IB8290AA	0.1									1				1																																1
ESC_IB8291AA	0.1									1				1																																1
ESC_IB8292AA	0.1									1				1																																1
ESC_IB8295AA	0.1									1				1																																1
ESC_IB8296AA	0.1									1				1																																1
ESC_IB8297AA	0.1									1				1																																1
ESC_IB8371AA	0.14									1				1					1																													1	1
ESC_IB8379AA	0.14									1				1					1																													1	1
ESC_IB8492AA	0.18									1	1			1	1				1					1	1
ESC_IB8574AA	0.04									1				1
ESC_IB9015AA	0.18									1	1			1	1	1			1					1	1
ESC_IB9029AA	0.44									1	1			1	1		1							1	1	1	1	1	1			1	1	1	1	1			1	1	1	1
ESC_IB9045AA	0.18									1	1	1		1	1																																	1	1
ESC_IB9063AA	0.22		1	1	1	1	1		1		1				1				1
ESC_IB9065AA	0.14									1	1	1		1	1				1
ESC_IB9068AA	0.14									1		1		1		1			1																												1
ESC_IB9079AA	0.18									1	1	1		1	1	1			1																												1
ESC_IB9081AA	0.1									1	1			1	1
ESC_JA0077AA	0.18								1	1	1	1		1	1				1
ESC_JA0132AA	0.18								1	1	1	1		1	1				1
ESC_JA0259AA	0.18								1	1	1	1		1	1				1
ESC_JA0270AA	0.2								1	1	1	1		1	1	1		1				1
ESC_JA0320AA	0.22		1	1	1	1	1		1		1			1	1				1
ESC_JA0359AA	0.06									1				1
ESC_JA0403AA	0.08								1	1				1
ESC_JA0438AA	0.22									1	1	1		1	1	1			1					1	1																						1
ESC_JA0473AA	0.12									1	1	1		1
ESC_JA0484AA	0.16								1	1	1	1		1	1
ESC_JA0503AA	0.18								1	1	1	1		1	1				1
ESC_JA0507AA	0.18								1	1	1	1		1	1				1
ESC_JA0636AA	0.16									1	1			1	1	1			1
ESC_JA0647AA	0.14									1	1	1		1	1				1
ESC_JA0688AA	0.18								1	1	1	1		1	1				1
ESC_JA0698AA	0.18									1	1			1		1			1					1	1
ESC_JA0759AA	0.18									1	1			1		1			1					1	1
ESC_JA0837AA	0.08									1				1					1
ESC_JA3897AA	0.26									1	1	1		1	1	1			1					1	1							1	1
ESC_JA4050AA	0.2								1	1	1	1		1	1				1																									1
ESC_JA4100AA	0.12									1	1	1		1	1
ESC_JA4466AA	0.2								1	1	1			1	1				1					1	1
ESC_JA7505AA	0.1								1	1						1																															1
ESC_JB0086AA	0.12									1	1	1		1	1
ESC_JB0395AA	0.14								1	1	1			1	1	1
ESC_JB0783AA	0.26		1	1	1	1	1				1	1		1	1																																	1	1
ESC_JB1176AA	0.2									1	1			1	1									1	1							1	1
ESC_JB2510AA	0.22		1	1	1	1	1			1				1																																1	1
ESC_JB3117AA	0.22		1	1	1	1	1		1		1				1				1
ESC_JB3118AA	0.3		1	1	1	1	1		1	1	1	1		1	1				1																									1
ESC_JB3251AA	0.16									1		1	1	1									1																								1
ESC_JB3261AA	0.18									1	1		1	1	1						1		1
ESC_JB3298AA	0.68		1	1	1	1	1	1		1		1	1	1									1	1	1	1	1	1	1	1	1	1	1	1	1	1	1	1	1	1	1	1						2	2
ESC_JB3601AA	0.18									1			1	1							1		1																									1	1
ESC_JB5547AA	0.14								1	1		1		1					1
ESC_JB8352AA	0.2				1	1	1			1	1	1		1	1		1
ESC_JB8353AA	0.14									1	1	1		1	1				1
ESC_JB8354AA	0.14									1	1	1		1	1				1
ESC_JB8356AA	0.22									1	1			1	1									1	1							1	1														1
ESC_JB8396AA	0.12								1		1				1				1
ESC_JB8593AA	0.48								1	1	1	1		1	1		1							1	1	1	1	1	1			1	1	1	1	1			1	1	1	1
ESC_JB9709AA	0.24		1	1	1	1	1			1	1	1		1	1
ESC_JB9713AA	0.22		1	1	1	1	1		1		1				1				1
ESC_KA2189AA	0.24								1	1	1	1		1	1	1		1				1																						1
ESC_KA4446AA	0.16								1	1				1		1		1				1
ESC_KA4467AA	0.16								1	1				1		1		1				1
ESC_KA4825AA	0.08								1	1				1
ESC_KA5432AA	0.48								1	1	1			1	1		1							1	1	1	1	1	1			1	1	1	1	1			1	1	1	1					1
ESC_KA8874AA	0.1								1	1				1
ESC_KA8877AA	0.16									1	1	1		1	1				1
ESC_KB0850AA	0.08								1	1				1
ESC_KB0878AA	0.08									1				1		1
ESC_KB0910AA	0.44								1	1	1			1	1									1	1	1	1	1	1			1	1	1	1	1			1	1	1	1
ESC_KB1033AA	0.08								1	1				1
ESC_KB1323AA	0.12									1	1			1	1	1
ESC_KB1331AA	0.1								1	1						1																															1
ESC_KB1346AA	0.32		1	1	1	1	1			1	1	1		1	1				1																									1				1	1
ESC_KB1855AA	0.16									1				1		1																														1		1	1
ESC_KB1868AA	0.16									1	1	1		1	1	1			1
ESC_KB3316AA	0.18									1		1	1	1									1																									1	1
ESC_KB3330AA	0.16									1		1		1									1																									1	1
ESC_KB3361AA	0.18									1		1	1	1									1																									1	1
ESC_KB3430AA	0.16									1		1		1									1																									1	1
ESC_KB3432AA	0.18									1		1	1	1									1																									1	1
ESC_KB3796AA	0.12									1				1																													1		1
ESC_KB3992AA	0.04									1						1
ESC_LA1335AA	0.68		1	1	1	1	1	1		1		1	1	1									1	1	1	1	1	1	1	1	1	1	1	1	1	1	1	1	1	1	1	1	1					1	1
ESC_LA2964AA	0.3		1	1	1	1	1			1	1	1		1	1						1			1	1
ESC_LA3394AA	0.14									1	1	1		1	1
ESC_LA5345AA	0.06									1						1					1
ESC_LA5904AA	0.58									1		1	1	1									1	1	1	1	1	1	1	1	1	1	1	1	1	1	1	1	1	1	1	1				1		1	1
ESC_MA2322AA	0.2									1	1			1	1	1			1					1	1
ESC_MA2332AA	0.18				1	1	1			1	1	1		1	1
ESC_MA2334AA	0.18				1	1	1			1	1	1		1	1
ESC_MA2340AA	0.14									1	1	1		1	1				1
ESC_MA2345AA	0.14									1	1	1		1	1				1
ESC_MA2356AA	0.18									1	1	1		1	1	1			1
ESC_MA2393AA	0.16									1				1		1																														1		1	1
ESC_MA8230AA	0.16									1				1		1																														1		1	1
ESC_MA8833AA	0.2								1	1	1			1	1				1					1	1
ESC_MA8879AA	0.24								1	1	1	1		1	1									1	1							1	1
ESC_NA2644AA	0.18									1	1	1		1	1	1			1
ESC_NA2676AA	0.28		1	1	1	1	1			1	1	1		1	1																																	1	1
ESC_NA8326AA	0.16									1	1	1		1	1	1			1
ESC_NA8327AA	0.12									1	1	1		1	1
ESC_OA0036AA	0.08								1	1				1
ESC_OA0040AA	0.08								1	1				1
ESC_OA0097AA	0.12								1	1						1			1
ESC_OA0099AA	0.16									1	1			1	1				1					1	1
ESC_OA0100AA	0.12									1	1	1		1	1
ESC_OA0335AA	0.18								1	1	1	1		1	1									1	1
ESC_OA0336AA	0.18								1	1	1	1		1	1									1	1
ESC_OA0341AA	0.2									1	1			1	1	1			1					1	1
ESC_OA0349AA	0.12									1	1	1		1	1
ESC_OA0350AA	0.12									1	1	1		1	1
ESC_OA0351AA	0.12									1	1	1		1	1
ESC_OA0825AA	0.12									1	1			1	1	1
ESC_OA0827AA	0.12									1	1			1	1	1
ESC_OA0828AA	0.12									1	1			1	1	1
ESC_OA0831AA	0.12									1	1			1	1	1
ESC_OA0832AA	0.12									1	1			1	1	1
ESC_OA1015AA	0.16								1	1		1		1					1																											1
ESC_OA1038AA	0.14								1	1				1					1																											1
ESC_OA1109AA	0.16								1	1		1		1					1																											1
ESC_OA1718AA	0.16								1	1		1		1					1																											1
ESC_OA1922AA	0.18								1	1		1		1		1		1				1
ESC_OA6281AA	0.18									1	1			1	1	1			1					1	1
ESC_OA6282AA	0.06									1				1
ESC_PA1099AA	0.26		1	1	1	1	1			1	1	1		1	1				1
ESC_PA1115AA	0.2									1	1			1	1									1	1							1	1
ESC_PA1554AA	0.18									1	1		1	1	1						1		1
ESC_PA1603AA	0.12									1	1			1	1						1
ESC_PA1607AA	0.18									1	1		1	1	1						1		1
ESC_PA1663AA	0.24		1	1	1	1	1		1		1			1	1				1
ESC_PA1664AA	0.22		1	1	1	1	1		1		1			1	1				1
ESC_PA1667AA	0.2									1	1			1	1	1			1					1	1
ESC_PA1668AA	0.2									1	1			1	1	1			1					1	1
ESC_PA1702AA	0.2									1	1			1	1	1			1					1	1
ESC_PA1715AA	0.2									1	1			1	1	1			1					1	1
ESC_PA1722AA	0.2									1	1			1	1									1	1																							1	1
ESC_PA1731AA	0.18									1	1			1	1									1	1							1	1
ESC_PA2118AA	0.22		1	1	1	1	1		1		1				1				1
ESC_PA2122AA	0.1								1	1				1		1
ESC_PA2128AA	0.18								1	1	1			1	1	1			1
ESC_PA2609AA	0.14									1	1			1	1																												1
ESC_PA4043AA	0.44								1	1	1			1	1									1	1	1	1	1	1			1	1	1	1	1			1	1	1	1
ESC_PA4047AA	0.1									1	1	1			1
ESC_PA5686AA	0.48								1	1	1	1		1	1		1							1	1	1	1	1	1			1	1	1	1	1			1	1	1	1
ESC_PA7819AA	0.16									1	1	1		1	1	1			1
ESC_PA9023AA	0.12									1	1	1		1	1
ESC_QA3814AA	0.18									1		1	1	1									1																									1	1
ESC_QA3815AA	0.18									1		1	1	1									1																									1	1
ESC_QA3828AA	0.22									1		1		1		1		1				1																									1	1	1
ESC_QA3871AA	0.14							1		1			1	1									1
ESC_QA4905AA	0.12									1	1	1		1	1
ESC_QA4908AA	0.34		1	1	1		1			1	1	1		1	1									1	1							1	1															1	1
ESC_QA4912AA	0.16									1	1	1		1	1	1			1
ESC_QA5205AA	0.26		1	1	1	1	1			1	1	1		1	1				1
ESC_QA7509AA	0.08									1		1		1
ESC_QA7695AA	0.06									1				1		1
ESC_QA8047AA	0.08									1				1		1			1
ESC_QA8188AA	0.12								1	1						1																															1
ESC_RA0114AA	0.12								1	1				1		1					1
ESC_RA0201AA	0.46								1	1	1	1		1	1									1	1	1	1	1	1			1	1	1	1	1			1	1	1	1
ESC_RA0203AA	0.16								1	1	1	1		1	1				1
ESC_RA0208AA	0.16									1	1	1		1	1									1	1																						1
ESC_RA0209AA	0.3		1	1	1	1	1			1	1	1		1	1						1			1	1
ESC_RA0217AA	0.1								1		1				1				1
ESC_RA0236AA	0.16									1	1	1		1	1	1			1
ESC_RA0335AA	0.36		1	1	1	1	1			1	1	1		1	1									1	1							1	1															1	1
ESC_RA0380AA	0.12									1	1	1		1	1
ESC_RA0382AA	0.56								1	1	1	2		1	1	1		1				1		1	1	1	1	1	1			1	1	1	1	1	1	1	1	1	1	1
ESC_RA0394AA	0.48								1	1	1	1		1	1		1							1	1	1	1	1	1			1	1	1	1	1			1	1	1	1
ESC_RA0397AA	0.48								1	1	1	1		1	1		1							1	1	1	1	1	1			1	1	1	1	1			1	1	1	1
ESC_RA0404AA	0.48								1	1	1	1		1	1		1							1	1	1	1	1	1			1	1	1	1	1			1	1	1	1
ESC_RA0435AA	0.1								1	1				1		1
ESC_RA0458AA	0.24		1	1	1	1	1		1		1			1	1				1
ESC_RA0557AA	0.22				1	1	1			1	1	1		1	1		1
ESC_RA2472AA	0.16									1	1	1		1	1				1		1
ESC_RA4492AA	0.28		1	1	1	1	1	1		1			1	1						1	1		1
ESC_RA4591AA	0.26		1	1	1	1	1	1		1			1	1						1	1		1
ESC_RA4594AA	0.28		1	1	1	1	1	1		1			1	1						1	1		1
ESC_RA5020AA	0.2									1	1			1	1									1	1							1	1
ESC_RA5022AA	0.12									1	1	1		1	1
ESC_RA5028AA	0.16									1		1		1									1																									1	1
ESC_RA5041AA	0.16									1		1		1									1																									1	1
ESC_RA5042AA	0.16								1	1			1	1									1																								1
ESC_RA5048AA	0.54									1			1	1									1	1	1	1	1	1	1	1	1	1	1	1	1	1	1	1	1	1	1	1						2	2
ESC_RA5063AA	0.18									1		1	1	1									1																									1	1
ESC_RA5073AA	0.18									1		1	1	1									1																									1	1
ESC_RA5082AA	0.16									1			1	1									1																									1	1
ESC_RA5083AA	0.16									1			1	1									1																									1	1
ESC_RA5097AA	0.06									1				1
ESC_RA5122AA	0.12									1	1	1		1	1
ESC_RA5127AA	0.16									1		1		1									1																									1	1
ESC_RA5129AA	0.18									1		1	1	1									1																									1	1
ESC_RA5143AA	0.18									1		1	1	1									1																									1	1
ESC_RA5152AA	0.18									1		1	1	1									1																									1	1
ESC_RA5159AA	0.7		1	1	1	1	1	1		1		1	1	1									1	1	1	1	1	1	1	1	1	1	1	1	1	1	1	1	1	1	1	1					1	2	2
ESC_RA5164AA	0.16									1		1		1									1																									1	1
ESC_RA5166AA	0.18									1		1	1	1									1																									1	1
ESC_RA6447AA	0.18								1	1	1	1		1	1				1
ESC_RA6617AA	0.1									1				1					1																												1
ESC_RA6707AA	0.22		1	1	1	1	1		1		1				1				1
ESC_RA7051AA	0.18									1	1			1	1	1			1					1	1
ESC_RA7057AA	0.16									1	1	1		1	1	1			1
ESC_RA7693AA	0.18									1		1	1	1									1																									1	1
ESC_RA7700AA	0.22									1		1		1		1		1				1																									1	1	1
ESC_RA8222AA	0.22									1	1			1	1									1	1							1	1											1
ESC_RA8234AA	0.16									1	1	1		1	1				1
ESC_RA8250AA	0.22									1	1			1	1									1	1							1	1											1
ESC_SA1570AA	0.1								1	1				1
ESC_SA2783AA	0.48								1	1	1	1		1	1		1							1	1	1	1	1	1			1	1	1	1	1			1	1	1	1
ESC_SA2844AA	0.2									1	1			1	1									1	1																							1	1
ESC_SA2870AA	0.26		1	1	1	1	1		1		1			1	1									1	1
ESC_SA4340AA	0.26								1	1	1	1		1	1	1		1				1																						1		1
ESC_SA5194AA	0.24								1	1	1	1		1	1									1	1																							1	1
ESC_SA6273AA	0.16									1	1			1	1						1																										1
ESC_SA6612AA	0.1									1				1						1
ESC_SA6634AA	0.14									1			1										1																				1				1
ESC_SA7525AA	0.22		1	1	1	1	1			1		1		1									1
ESC_TA0444AA	0.08									1				1
ESC_TA1474AA	0.04									1				1
ESC_TA1785AA	0.24		1	1	1	1	1			1		1		1		1			1
ESC_TA1825AA	0.18									1	1			1	1				1					1	1
ESC_TA1899AA	0.18									1	1			1	1				1					1	1
ESC_TA1903AA	0.32		1	1	1	1	1			1	1	1		1	1				1																									1				1	1
ESC_TA1970AA	0.24		1	1	1	1	1			1	1	1		1	1
ESC_TA1975AA	0.24									1	1			1	1	1			1					1	1																							1	1
ESC_TA1982AA	0.26		1	1	1	1	1			1	1	1		1	1				1
ESC_TA2178AA	0.4								1	1				1										1	1	1	1	1	1			1	1	1	1	1			1	1	1	1
ESC_TA2197AA	0.16									1	1	1		1	1	1			1
ESC_TA2235AA	0.16									1	1			1	1									1	1
ESC_TA2239AA	0.28		1	1	1	1	1			1	1	1		1	1									1	1
ESC_TA2294AA	0.08									1				1
ESC_TA2324AA	0.14									1	1	1		1	1	1			1
ESC_TA4455AA	0.08									1				1		1
ESC_TA7133AA	0.46								1	1	1	1		1	1		1							1	1	1	1	1	1			1	1	1	1	1			1	1	1	1
ESC_TA7135AA	0.38		1	1	1	1	1			1	1	1		1	1		1							1	1							1	1															1	1
ESC_TA7197AA	0.2		1	1	1	1	1		1		1				1				1
ESC_TA7223AA	0.22		1	1	1	1	1		1		1				1				1
ESC_TA7233AA	0.2									1	1	1		1	1	1			1																													1	1
ESC_TA7238AA	0.14									1	1	1		1	1				1
ESC_TA7280AA	0.1									1	1				1				1
ESC_TA7553AA	0.18									1	1			1	1				1					1	1
ESC_TA7554AA	0.18									1	1			1	1				1					1	1
ESC_TA7608AA	0.16									1	1			1	1				1					1	1
ESC_TA7635AA	0.2									1	1			1	1									1	1							1	1
ESC_TA7730AA	0.16									1	1			1	1									1	1
ESC_TA7745AA	0.16									1	1			1	1				1					1	1
ESC_TA7746AA	0.16									1	1			1	1				1					1	1
ESC_TA9074AA	0.04									1				1
ESC_UA1044AA	0.46									1	1	1		1	1		1							1	1	1	1	1	1			1	1	1	1	1			1	1	1	1
ESC_UA1650AA	0.12								1	1						1																											1				1
ESC_UA1759AA	0.12									1	1			1	1
ESC_UA1838AA	0.3		1	1	1	1	1			1		1		1		1		1				1																										1	1
ESC_UA1884AA	0.36		1	1	1	1	1	1		1		1	1	1		1		1			1	1	1																									1	1
ESC_UA1886AA	0.12									1	1			1	1
ESC_UA1911AA	0.1									1	1			1	1
ESC_UA2059AA	0.22		1	1	1	1	1			1			1	1									1
ESC_UA2169AA	0.1									1				1																													1				1
ESC_UA2172AA	0.16		1	1	1	1	1			1				1
ESC_UA2210AA	0.44								1		1			1	1	1								1	1	1	1	1	1			1	1	1	1	1			1	1	1	1
ESC_UA3512AA	0.14									1	1	1		1	1
ESC_UA3515AA	0.18									1	1			1	1									1	1							1	1
ESC_UA3518AA	0.14									1	1	1		1	1
ESC_UA3522AA	0.14									1	1	1		1	1
ESC_UA5368AA	0.14							1		1			1	1									1
ESC_UA7278AA	0.16									1	1	1		1	1	1			1
ESC_UA7279AA	0.14								1					1		1		1				1
ESC_UA7280AA	0.36		1	1	1	1	1			1	1	1		1	1									1	1							1	1															1	1
ESC_UA7319AA	0.22		1	1	1	1	1		1		1				1				1
ESC_VA2214AA	0.2								1	1	1			1	1				1					1	1
ESC_VA2413AA	0.2		1	1	1	1	1		1	1				1
ESC_VA2482AA	0.06									1				1
ESC_VA2483AA	0.08								1	1				1
ESC_VA3327AA	0.28	1	1	1	1	1	1			1	1	1		1	1						1
ESC_VA3729AA	0.16									1	1			1	1																																	1	1
ESC_VA4658AA	0.16									1	1	1		1	1	1			1
ESC_VA4662AA	0.16								1	1		1		1		1		1				1
ESC_VA4688AA	0.16								1	1		1		1		1		1				1
ESC_VA4862AA	0.16								1	1	1	1		1	1				1
ESC_VA5565AA	0.06									1				1
ESC_VA5566AA	0.06									1				1
ESC_VA5644AA	0.1								1	1				1						1
ESC_VA5657AA	0.06									1				1
ESC_VA5683AA	0.06									1				1
ESC_VA6630AA	0.18								1	1	1			1	1				1																									1
ESC_VA7140AA	0.04									1				1
ESC_WA1917AA	0.18								1	1	1	1		1	1				1
ESC_WA2585AA	0.1								1	1				1					1
ESC_WA2586AA	0.28		1	1	1	1	1			1	1	1		1	1				1																									1
ESC_WA2626AA	0.14									1	1	1		1	1
ESC_WA4522AA	0.08									1				1
ESC_WA4982AA	0.1									1				1		1
ESC_WA5009AA	0.14									1				1					1																													1	1
ESC_WA5120AA	0.08									1				1
ESC_WA5121AA	0.08									1				1
ESC_WA5291AA	0.14									1				1					1																													1	1
ESC_WA5396AA	0.06									1				1					1
ESC_WA5437AA	0.14									1				1					1																													1	1
ESC_WA5512AA	0.08									1						1																															1
ESC_WA5522AA	0.2							1		1	1		1	1	1	1					1		1
ESC_WA5542AA	0.32		1	1	1	1	1			1	1	1		1	1				1		1			1	1
ESC_WA5549AA	0.06									1						1
ESC_WA5556AA	0.04									1						1
ESC_WA5589AA	0.14									1	1			1	1				1
ESC_WA5610AA	0.14									1	1	1		1	1				1
ESC_WA5615AA	0.22				1	1	1			1	1	1		1	1		1
ESC_WA5787AA	0.12									1	1	1		1	1
ESC_WA6871AA	0.2				1	1	1			1	1	1		1	1				1
ESC_WA6903AA	0.06									1				1		1
ESC_WA6907AA	0.06									1				1		1
ESC_WA6908AA	0.22				1	1	1			1	1	1		1	1				1
ESC_WA7249AA	0.08								1	1				1
ESC_WA7250AA	0.16									1	1	1		1	1	1			1
ESC_WA7276AA	0.08								1	1				1
ESC_WA7294AA	0.12									1	1	1		1	1
ESC_WA7297AA	0.1								1	1				1		1
ESC_WA8254AA	0.16									1	1	1		1	1	1			1
ESC_WA8282AA	0.12									1	1	1		1	1
ESC_WA8474AA	0.18									1	1	1		1	1	1			1																												1
ESC_WA8806AA	0.22									1	1	1		1	1		1				1			1	1
ESC_WA8826AA	0.24		1	1	1	1	1		1		1			1	1				1
ESC_WA8838AA	0.2									1	1			1	1									1	1							1	1
ESC_WA8845AA	0.24		1	1	1	1	1		1		1			1	1				1
ESC_WA8895AA	0.24		1	1	1	1	1		1		1			1	1				1
ESC_WA8932AA	0.24		1	1	1	1	1		1		1			1	1				1
ESC_WA8938AA	0.24		1	1	1	1	1		1		1			1	1				1
ESC_WA8969AA	0.28		1	1	1	1	1			1	1	1		1	1									1	1
ESC_WA9001AA	0.24		1	1	1	1	1		1		1			1	1				1
ESC_WA9032AA	0.32		1	1	1	1	1			1	1	1		1	1		1				1			1	1
ESC_WA9392AA	0.08									1				1
ESC_XA1064AA	0.2									1	1			1	1									1	1							1	1
ESC_XA1124AA	0.14									1	1			1	1									1	1
ESC_XA1164AA	0.24		1	1	1	1	1		1		1			1	1				1
ESC_XA1174AA	0.16									1	1	1		1	1	1			1
ESC_XA1196AA	0.18				1	1	1			1	1	1		1	1
ESC_XA1334AA	0.46								1	1	1	1		1	1									1	1	1	1	1	1			1	1	1	1	1			1	1	1	1
ESC_XA1353AA	0.34		1	1	1	1	1			1	1	1		1	1						1			1	1							1	1
ESC_XA1986AA	0.12								1	1				1			1
ESC_XA2007AA	0.16								1	1				1		1		1				1
ESC_XA2025AA	0.1								1	1				1						1
ESC_XA2030AA	0.08								1	1				1
ESC_XA4622AA	0.14									1				1					1																													1	1
ESC_XA6569AA	0.2									1	1			1	1	1			1					1	1
ESC_XA7257AA	0.18									1	1			1	1				1					1	1
ESC_XA7274AA	0.14								1		1			1	1				1
ESC_XA7328AA	0.26		1	1	1	1	1			1	1	1		1	1									1	1
ESC_XA7348AA	0.34		1	1	1	1	1		1		1			1	1									1	1							1	1															1	1
ESC_XA7353AA	0.12								1		1			1					1
ESC_XA7363AA	0.18								1	1	1	1		1	1				1
ESC_XA7366AA	0.22		1	1	1	1	1		1		1				1				1
ESC_XA8562AA	0.2									1	1			1	1									1	1							1	1
ESC_XA9502AA	0.22				1	1	1			1	1	1		1	1		1
ESC_YA1250AA	0.24		1	1	1	1	1			1	1	1		1	1
ESC_YA1307AA	0.24		1	1	1	1	1			1	1	1		1	1
ESC_YA1551AA	0.18									1	1			1		1			1					1	1
ESC_YA1641AA	0.16									1	1	1		1	1				1
ESC_YA3420AA	0.18									1	1	1		1	1									1	1																						1
ESC_YA3435AA	0.2									1	1			1	1	1			1					1	1
ESC_YA3440AA	0.3		1	1	1	1	1			1	1	1		1	1						1			1	1
ESC_YA3464AA	0.22									1	1	1		1	1	1			1					1	1																						1
ESC_YA3500AA	0.24		1	1	1	1	1		1		1			1	1				1
ESC_YA3535AA	0.12									1				1										1	1
ESC_YA3546AA	0.3		1	1	1	1	1			1	1	1		1	1						1			1	1
ESC_YA3595AA	0.24				1	1	1			1	1	1		1	1									1	1
ESC_YA3610AA	0.18									1	1	1		1	1									1	1																						1
ESC_YA3664AA	0.12									1	1			1	1	1
ESC_YA3730AA	0.12									1	1			1	1	1
ESC_YA4499AA	0.2	1								1	1			1	1		1							1	1
ESC_YA4501AA	0.18	1								1	1			1	1		1							1	1
ESC_YA6245AA	0.12									1	1			1	1
ESC_YA6293AA	0.56								1	1	1	1		1	1		1							1	1	1	1	1	1			1	1	1	1	1	1	1	1	1	1	1						1	1
ESC_YA6522AA	0.32		1	1	1	1	1			1	1	1		1	1		1				1			1	1
ESC_YA7296AA	0.28	1	1	1	1	1	1			1	1	1		1	1						1
ESC_YA8607AA	0.12									1		1		1																																	1
ESC_YA8630AA	0.12									1		1		1																																	1
ESC_YA9094AA	0.18									1	1	1		1	1					1																												1	1
ESC_YA9538AA	0.14									1		1	1	1									1
ESC_ZA1578AA	0.16							1		1			1	1						1			1
ESC_ZA1739AA	0.16								1	1			1			1							1																								1
ESC_ZA4766AA	0.12									1	1	1		1	1
ESC_ZA5975AA	0.3		1	1	1	1	1			1	1	1		1	1						1			1	1
ESC_ZA6107AA	0.08								1	1				1
ESC_ZA6573AA	0.1								1	1				1
ESC_ZA6578AA	0.08								1	1				1
ESC_ZA6580AA	0.12									1	1	1		1	1
ESC_ZA6581AA	0.18				1	1	1			1	1	1		1	1
ESC_ZA6633AA	0.26		1	1	1	1	1	1		1		1	1	1									1
ESC_ZA9442AA	0.14									1	1			1	1	1
ESC_ZA9868AA	0.62		1	1	1	1	1			1		1		1		1		1				1				1	1	1	1			1	1	1	1	1	1	1	1	1	1	1				1		2	2
GH_47	0.18									1	1			1		1			1					1	1
HOS16	0.26		1	1	1	1	1			1	1	1		1	1				1
HOS46	0.26		1	1	1	1	1			1	1	1		1	1				1
HOS59	0.2									1	1			1	1									1	1							1	1
HOS72	0.26		1	1	1	1	1			1	1	1		1	1				1
CE1708	0.08								1	1				1
CE1751	0.16									1	1	1		1	1						1
CE1760	0.26		1	1	1	1	1			1	1	1		1	1		1
CE1860	0.06									1						1
1603H	0.3		1	1	1	1	1			1	1	1		1	1		1							1	1
1708H	0.08								1	1				1
CE1577	0.24		1	1	1	1	1			1	1	1		1	1
CE1871	0.12									1	1	1		1	1
CE1882	0.14									1	1	1		1	1				1
MVC219	0.08									1						1			1
MVC224	0.1									1	1			1	1	1
MVC279	0.16									1	1	1		1	1									1	1
MVC4	0.12									1	1	1		1	1
MVC815	0.12									1	1	1		1	1
MVC82	0.12									1	1	1		1	1
MVC99	0.14							1		1			1	1									1
[truncated: 2 more columns]

## Sheet: Sheet2
Genes used in the analysis
afaE-1_|VFG1426
eitA_AY545598.5
eitA_KU695535.1
eitB_AY545598.5
eitC_AY545598.5
eitD_AY545598.5
etsA_KU578032
fecA_NC_000913.3
fimH_CP015076.1
fyuA_Z35106.1
hek_|VFG1539
hylF_CP000836.1
ipaH_30062708:VFG012870
irp2_(gb|NP_405472)|VFG000363
kpsM_|VFG1450
kpsMT(II)_K1:AE014075.1|CFT073|3527848-3529293
kpsMT(II)_K2:CP000468.1:|APEC-O1|3376659-3378102
kpsMT(II)_K5:CP002212.1|clone-D-i14|3385642-3387090
kpsMT(III)_K54:AF007777.1|3457-4920
merA_CP022086.1
neuC_CP007275.1
ompT_HM210637.1
papB_CU928161
papB_DQ095216.1
papC_CU928161
papC_DQ095216.1
papD_CU928161
papD_DQ095216.1
papE_CU928161
papE_DQ095216.1
papF_CU928161
papF_DQ095216.1
papGII_CP018957.1|402750-403761
papGII_CU928161
papGII_DQ095216.1
papH_CU928161
papH_DQ095216.1
papJ_CU928161
papJ_DQ095216.1
papK_CU928161
papK_DQ095216.1
pcoA_KU248945.1
shiD_|VFG0611
silA_KU248945.1
terA_CP019559.1
tia_CP019944.1
tia_CU928161
tia_DQ095216.1
traT_CP018978.1
yeeT_|VFG1529
