# Supplementary material for: Phylogenomic analysis of a global collection of Escherichia coli ST38: evidence of interspecies and environmental transmission?
Source: mSystems. 2023 Sep 7;8(5):e01236-22. doi: 10.1128/msystems.01236-22 (PMC10654095; doi:10.1128/msystems.01236-22)
Supplement: Table S5 — Genomes with IncI-like plasmid backbone. [file msystems.01236-22-s0010.xlsx]

## Sheet: Sheet1
Genomes	Source	Year of isolation	Major clade	Pathogenicity Index	Resistance Genotype	Plasmid Replicon	Class1 integron and assiated genes	IncF asociated virulence factors	Clinically relevant CTXM and IS	SubClade	blaCTXM profile	Clinically relevant bla and linked IS	blaOXA profile	IncI_EC36-like
ESC_FB5941AA	Human	2018	A	0.26	aac3,aadA5	IncFIB,IncI1(Gamma),IncX4	intI1,qacEdelta1,sul1	sitA,sitB,sitC,sitD	blaCTX-M-14		blaCTX-M-14	blaCTX-M-14,	NP	+
ESC_FB8158AA	Human	2017	A	0.2	aph3	IncI1(Gamma),pO111_1	IS26	sitA,sitB,sitC,sitD	blaCTX-M-14		blaCTX-M-14	blaCTX-M-14,	NP	+
ESC_FB3389AA	Human	2017	A	0.2	aac3,aadA5,aph3	IncI1(Gamma)	intI1,IS26,qacEdelta1,sul1	iss,sitA,sitB,sitC,sitD	blaCTX-M-14		blaCTX-M-14	blaCTX-M-14,	NP	+
ESC_JA0647AA	Human	n/a	A	0.14	aadA5	1IncI1(Gamma),IncX3	intI1,IS26,qacEdelta1,sul1	iss	blaCTX-M-15,IS1		blaCTX-M-15	blaCTX-M-15,	NP	+
ESC_WA5589AA	Human	2014	A	0.14	aadA2,aadA3,aadA8,aph3,blaBIL,blaCMY,blaLAT_1,blaTEM-1,dfrA12,mphA,strA,sul1,sul2	IncFIA,IncFIC,IncFII,IncFII,IncI1(Gamma)	intI1,IS26,qacEdelta1,sul1	col1a-operon,iss,sitA,sitB,sitC,sitD	NP		NP	NP	NP	+
ESC_GB4301AA	Water/River	2013	A	0.1	aadA1,aadA21	IncFIB,IncFII,IncFII,IncI1(Gamma)	NP	iss,iucB,iucC,iucD	blaCTX-M-14,blaCTX-M-15,IS1		blaCTX-M-14, blaCTX-M-3	IS1	NP	+
ESC_GB4289AA	Human	2013	A	0.12	aadA1,aadA21	IncFIB,IncFII,IncFII,IncI1(Gamma)	NP	iss,iucB,iucC,iucD	blaCTX-M-14,blaCTX-M-15,IS1		blaCTX-M-14, blaCTX-M-3	IS1	NP	+
ESC_VA2214AA	Human	2016	A	0.2	aac6,aadA1,aadA21,blaBIL,blaCMY	IncFII,IncFII,IncX3,IncX4,IncY	IS26	iss,iucB,iucC,iucD,iutA,sitA,sitB,sitC,sitD	blaCTX-M-15,blaOXA-224,IS1		blaCTX-M-15	blaCTX-M-15,7	blaOXA-1,blaOXA-181	+
ESC_JA4466AA	Human	2016	A	0.2	aac6,aadA1,aadA21,blaBIL,blaCMY	IncFIB,IncFII,IncFII,IncX3,IncX4,IncY	NP	iss,iucB,iucC,iucD,iutA,sitA,sitB,sitC,sitD	blaCTX-M-15,blaOXA-224,IS1		blaCTX-M-15	blaCTX-M-15,	blaOXA-1,blaOXA-181	+
ESC_MA8833AA	Human	2016	A	0.2	aac6,aadA1,aadA21,blaBIL,blaCMY	IncFIB,IncFII,IncFII,IncX3,IncX4,IncY	NP	iss,iucB,iucC,iucD,iutA,sitA,sitB,sitC,sitD	blaCTX-M-15,blaOXA-224,		blaCTX-M-15	blaCTX-M-15,	blaOXA-1,blaOXA-181	+
ESC_OA1922AA	Human	2016	A	0.18	aac3,aac6,aadA1,aadA21,dfrA1,sul2,tetA	IncFIA,IncFIB,IncI1(Gamma)	IS26	iss,iucA,iucB,iucC,iucD,iutA,sitA,sitB,sitC,sitD	blaOXA-224,IS1		NP	NP	blaOXA-1	+
ESC_XA2007AA	Human	n/a	A	0.16	aadA1,aadA21,aph3	IncFIB,IncFII,IncFII	NP	iss	blaCTX-M-15,ISEcp1,blaCTX-M-15 linked ISEcp1,IS1		blaCTX-M-15	blaCTX-M-15,blaCTX-M-15-linked-ISEcp1	NP	+
ESC_IA9210AA	Human	n/a	A	0.18	aac3,aac6,aadA1,aadA21	IncFIB,IncFII,IncFII,IncI1(Gamma)	NP	sitA,sitB,sitC,sitD	blaCTX-M-15,blaOXA-224,		blaCTX-M-15	blaCTX-M-15,	blaOXA-1	+
ESC_PA4043AA	Human	2014	A	0.44	aac3,aadA1,aadA21,aph3	IncFIB,IncFII,IncFII,IncI1(Gamma)	NP	iucB,iucC,iucDsitA,sitB,sitC,sitD	blaCTX-M-15,ISEcp1,blaCTX-M-15 linked ISEcp1		blaCTX-M-15	blaCTX-M-15,blaCTX-M-15-linked-ISEcp1	NP	+
ESC_FB6327AA	Human	2017	A	0.14	aac3,aadA5,aph3	IncI1(Gamma)	intI1,qacEdelta1,sul1	iss,sitA,sitB,sitC,sitD	blaCTX-M-14		blaCTX-M-24	NP	NP	+
ESC_FB3452AA	Human	2017	A	0.08	blaCTX-M-27	Col(BS512),Col(MG828),IncFIA,IncFIB,IncFII,IncI1(Gamma)	IS26	col1a-operon,iss,sitA,sitB,sitC,sitD	blaCTX-M-14,IS1	A1	blaCTX-M-14	blaCTX-M-14,	NP	+
ESC_IB9068AA	Human	2018	A	0.14	blaBIL,blaCMY,blaLAT_1	IncI1(Gamma),IncX4	IS26	col1a-operon,iss,sitA,sitB,sitC,sitD	NP	A1	NP	NP	NP	+
ESC_FB5048AA	Human	2018	A	0.16	aadA2,aadA3,aadA8	IncFIB,IncFII,IncI1(Gamma),IncN,IncX4,IncY	intI1,IS26,qacEdelta1,sul1	iss	blaCTX-M-14,blaCTX-M-15,ISEcp1,blaCTX-M-15 linked ISEcp1	A1	blaCTX-M-14,blaCTX-M-55	blaCTX-M-14,	NP	+
ESC_FB3455AA	Human	2017	A	0.16	aadA2,aadA3,aadA8	ColpVC,IncFII,IncI1(Gamma),IncN,IncX4,IncY	intI1,IS26,qacEdelta1,sul1	iss	blaCTX-M-14	A1	blaCTX-M-14	blaCTX-M-14,	NP	+
ESC_FB5876AA	Human	2018	A	0.26	aac3	Col156,IncFIB,IncFII,IncI1(Gamma)	NP	col1a-operon,iss,sitA,sitB,sitC,sitD	blaCTX-M-14,blaCTX-M-15,IS1		blaCTX-M-14,blaCTX-M-15	blaCTX-M-14,blaCTX-M-15,	NP	+
ESC_XA1196AA	Human	2013	A	0.18	blaTEM-1,catA1,dfrA5,sul1,tetD	Col156,IncFIB,IncFII,IncI1(Gamma)	intI1,IS26,qacEdelta1,sul1	iss,sitA,sitB,sitC,sitD	NP		NP	NP	NP	+
ESC_JB3117AA	Human	2017	A	0.22	aadA5,aph3	IncFIB,IncFII,IncFII,IncI1(Gamma)	,IS26,qacEdelta1,sul1	col1a-operon,iss	blaCTX-M-14	A2	blaCTX-M-27	NP	NP	+
ESC_JB9713AA	Human	2017	A	0.22	aadA5,aph3	IncFIB,IncFII,IncI1(Gamma)	intI1△,IS26,qacEdelta1,sul1	iss	blaCTX-M-14,blaCTX-M-15,IS1	A2	blaCTX-M-27,blaCTX-M-55	NP	NP	+
ESC_CB2318AA	Human	2016	A	0.22	blaCTX-M-27	IncFIB,IncFII,IncFII,IncI1(Gamma)	IS26	col1a-operon,iss	blaCTX-M-14	A2	blaCTX-M-27	NP	NP	+
ESC_CB2258AA	Human	2016	A	0.2	blaCTX-M-27	IncFIB,IncI1(Gamma)	IS26	col1a-operon,iss	blaCTX-M-14	A2	blaCTX-M-27	NP	NP	+
ESC_FB3647AA	Human	2017	A	0.18	aadA1,aadA21,aph3	IncI1(Gamma),IncN	IS26	iss,iucB,iucC,iucD,iutA,sitA,sitB,sitC,sitD	blaCTX-M-14,blaCTX-M-15,IS1	A3	blaCTX-M-14,blaCTX-M-3	IS1	NP	+
ESC_IA9194AA	Human	n/a	A	0.26	dfrA7	Col156,IncFIB,IncFIB,IncFII,IncI1(Gamma)	intI1,IS26	col1a-operon,iss,iucB,iucC,iucD,iutA,sitA,sitB,sitC,sitD	blaCTX-M-15,ISEcp1,blaCTX-M-15 linked ISEcp1	A3	blaCTX-M-15	blaCTX-M-15,blaCTX-M-15-linked-ISEcp1	NP	+
ESC_FB3421AA	Human	2017	A	0.28	aadA2,aadA3,aadA8,aph3	Col156,IncFIB,IncFII,IncI1(Gamma)	intI1,IS26,qacEdelta1,sul1	iss,iucB,iucC,iucD,iutA,sitA,sitB,sitC,sitD	blaCTX-M-14,IS1	A3	blaCTX-M-14	blaCTX-M-14,IS1	NP	+
ESC_HB6082AA	Avian	2019	A	0.16	tetA	Col4401,IncFIB,IncFII,IncFII,IncI1(Gamma)	IS26	iss,sitA,sitB,sitC,sitD	IS1	A3	NP	NP	NP	+
ESC_AB7773AA	Air	2019	A	0.14	tetA	IncFIB,IncFII,IncI1(Gamma)	IS26	iss,sitA,sitB,sitC,sitD	NP	A3	NP	NP	NP	+
ESC_TA1825AA	Human	2017	A	0.18	aac3	Col(BS512),IncFIA,IncFIB,IncFII,IncFII,IncI1(Gamma),IncP1	IS26	iss,iucB,iucC,iucD,iutA,sitA,sitB,sitC,sitD	blaCTX-M-15,ISEcp1,blaCTX-M-15 linked ISEcp1	A3	blaCTX-M-55	NP	NP	+
ESC_IB8492AA	Human	2015	A	0.18	aac6,aadA12,aadA2,aadA3,aadA8	IncFIA,IncFIB,IncFII,IncFII,IncI1(Gamma),IncN	intI1,IS26,qacEdelta1,sul1	iss,iucB,iucC,iucD,iutA	blaCTX-M-14	A3	blaCTX-M-14, blaCTX-M-2	blaCTX-M-14,	NP	+
ESC_XA7257AA	Human	2014	A	0.18	aac3,aadA5,aph3,blaBIL,blaCMY,blaLAT_1,blaTEM-1,dfrA17,mphA,strA,sul1,sul2,tetA	Col(BS512),IncFIB,IncFII,IncFII,IncI1(Gamma)	intI1△,IS26,qacEdelta1,sul1	col1a-operon,iss,iucB,iucC,iucD,iutA	NP	A3	NP	NP	NP	+
EC36	Human	2013	A	0.16	aac3,aadA5,aph3	Col(BS512),Col(MP18),IncFIB,IncFII,IncFII,IncI1(Gamma)	intI1△,IS26,qacEdelta1,sul1	iss,iucB,iucC,iucD,iutA	blaCTX-M-15,ISEcp1,blaCTX-M-15 linked ISEcp1	A3	blaCTX-M-15	blaCTX-M-15,blaCTX-M-15-linked-ISEcp1	NP	+
ESC_CB2406AA	Human	2015	A	0.18	aadA5,aph3	Col(BS512),IncFIB,IncFII,IncFII,IncI1(Gamma)	intI1△,qacEdelta1,sul1	iss,iucB,iucC,iucD,iutA	blaCTX-M-15	A3	blaCTX-M-3	NP	NP	+
ESC_XA1064AA	Human	2012	A	0.2	blaCTX-M-1	Col8282,IncI1(Gamma),IncX1	NP	iss,iucB,iucC,iucD	blaCTX-M-15,ISEcp1,blaCTX-M-15 linked ISEcp1,IS1	A3	blaCTX-M-55	NP	NP	+
ESC_GB6565AA	Human	2015	A	0.2	aadA5,aph3	Col(MG828),IncFIA,IncFIB,IncFII,IncI1(Gamma),pO111_1	intI1△,IS26,qacEdelta1,sul1	col1a-operon,iss,iucB,iucC,iucDsitA,sitB,sitC,sitD	blaCTX-M-14	A3	blaCTX-M-27	NP	NP	+
ESC_GB0205AA	Human	2016	A	0.18	tetB	IncFIA,IncFIB,IncFII,IncFII,IncI1(Gamma)	IS26	col1a-operoniucB,iucC,iucDsitA,sitB,sitC,sitD	blaCTX-M-15,ISEcp1,blaCTX-M-15 linked ISEcp1	A3	blaCTX-M-15	blaCTX-M-15,blaCTX-M-15-linked-ISEcp1	NP	+
ESC_GB9358AA	Human	n/a	A	0.18	blaCTX-M-27	IncFIA,IncFIB,IncFII,IncI1(Gamma),IncX4	IS26	col1a-operon,iss,iucB,iucC,iucDsitA,sitB,sitC,sitD	blaCTX-M-14	A3	blaCTX-M-14	blaCTX-M-14,	NP	+
ESC_GB7014AA	Human	2017	A	0.18	aac3,aadA5,aph3	Col(BS512),IncFIA,IncFIB,IncFII,IncFII,IncI1(Gamma),IncY	intI1△,IS26,qacEdelta1,sul1	iss,iucB,iucC,iucD,iutA	blaCTX-M-15,ISEcp1,blaCTX-M-15 linked ISEcp1,IS1	A3	blaCTX-M-15	blaCTX-M-15,blaCTX-M-15-linked-ISEcp1	NP	+
ESC_FA7252AA	Human	2013	A	0.2	aac3,aadA5,aph3,blaBIL,blaCMY,blaLAT_1,blaTEM-1,dfrA17,mphA,strA,sul1,sul2,tetA	IncFIA,IncFIB,IncFII,IncFII	intI1△,IS26,qacEdelta1,sul1	iss,iucB,iucC,iucD,iutA	IS1	A3	NP	NP	NP	+
ESC_FB3555AA	Human	2017	A	0.16	aac3	Col(MG828),IncFIA,IncFIB,IncFII,IncFII,IncI1(Gamma)	IS26	iss	blaCTX-M-15,ISEcp1,blaCTX-M-15 linked ISEcp1,	A3	blaCTX-M-15	blaCTX-M-15,blaCTX-M-15-linked-ISEcp1	NP	+
ESC_IB7426AA	Human	2013	A	0.2	NP	IncFII	NP	iss,iucB,iucC,iucD,iutA	NP	A3	NP	NP	NP	+
ESC_XA6569AA	Human	2012	A	0.2	aac6,aadA5,aph3,blaBIL,blaCMY	Col(BS512),Col(MG828),Col156,IncFIA,IncFIB,IncFII,IncFII,IncI1(Gamma),IncX4	intI1△,IS26,qacEdelta1,sul1	col1a-operon,iss,iucB,iucC,iucD,iutA	blaCTX-M-15,blaOXA-224,	A3	blaCTX-M-15	blaCTX-M-15,	blaOXA-1	+
ESC_PA1722AA	Human	n/a	A	0.2	aadA5,aph3	IncFIA,IncFIB,IncFII,IncFII,IncI1(Gamma),IncX4	intI1△,IS26,qacEdelta1,sul1	iss,iucB,iucC,iucD,iutA	blaCTX-M-15,ISEcp1,blaCTX-M-15 linked ISEcp1	A3	blaCTX-M-15	blaCTX-M-15,blaCTX-M-15-linked-ISEcp1	NP	+
ESC_JB3261AA	Poultry	2013	B	0.18	aadA1,aadA21	Col4401,IncFIB,IncFII,IncI1(Gamma),pO111_1	intI1,IS26,qacEdelta1,sul1	hlyF,iss,ompT,sitA,sitB,sitC,sitD	blaCTX-M-15,IS1		blaCTX-M-1	NP	NP	+
ESC_PA1603AA	Air	2016	B	0.12	aadA1,aadA21	IncI1(Gamma),pO111_1	intI1,IS26,qacEdelta1,sul1	iss,sitA,sitB,sitC,sitD	blaCTX-M-15		blaCTX-M-1	NP	NP	+
ESC_PA1607AA	Air	2016	B	0.18	aadA1,aadA21	IncFIB,IncFII,IncI1(Gamma),pO111_1	intI1,IS26,qacEdelta1,sul1	hlyF,iss,ompT,sitA,sitB,sitC,sitD	blaCTX-M-15,IS1		blaCTX-M-1	NP	NP	+
ESC_PA1554AA	Air	2016	B	0.18	aadA1,aadA21	IncFIB,IncFII,IncI1(Gamma),pO111_1	intI1,IS26,qacEdelta1,sul1	hlyF,iss,ompT,sitA,sitB,sitC,sitD	blaCTX-M-15		blaCTX-M-1	NP	NP	+
ESC_SA6273AA	Avian	2016	B	0.16	aac3,aadA1,aadA21,ant_3	Col(pHAD28),IncFII,IncFII,IncFII,IncI1(Gamma),pO111_1	intI1△,IS26,qacEdelta1,sul1	iss,sitA,sitB,sitC,sitD	blaCTX-M-15,IS1		blaCTX-M-55	NP	NP	+
ESC_ZA9442AA	Air	2019	B	0.14	#VALUE!	IncFII,IncI1(Gamma)	NP	col1a-operonsitA,sitB,sitC,sitD	IS1		NP	NP	NP	+
ESC_WA5522AA	Human	2013	B	0.2	aph3,blaBIL,blaCMY,blaLAT_1,blaTEM-1,dfrA5,strA,sul2,tetA	IncFIB,IncFII,IncI1(Gamma)	intI1,IS26	estA,estB,estC,hlyF,iss,ompT,sitA,sitB,sitC,sitD	IS1		NP	NP	NP	+
ESC_DB2638AA	Air	2018	B	0.2	aph3,blaBIL,blaCMY,blaLAT_1,blaTEM-1,dfrA14,strA,sul2	IncFIB,IncFIC,IncFII,IncFII,IncI1(Gamma),pO111_1	intI1IS26	col1a-operon,colV-operon,estA,estB,estC,hlyF,iroB,iroC,iroD,iroE,iroN,iss,iucA,iucB,iucC,iucD,iutA,ompT,sitA,sitB,sitC,sitD	IS1		NP	NP	NP	+
ESC_DB2058AA	Avian	2018	B	0.26	aac3,aph3,aph4,strA,tetB	IncFIB,IncFII,IncFII,IncHI2,IncHI2A,IncI1(Gamma),pO111_1	IS26	colV-operon,estA,estB,estC,hlyF,iroB,iroC,iroD,iroE,iroN,iss,ompT,sitA,sitB,sitC,sitD	NP		NP	NP	NP	+
ESC_RA0435AA	Human	2013	B	0.1	qnrS,qnrS	IncI1(Gamma)	NP	col1a-operon,ompT	blaCTX-M-15,ISEcp1,blaCTX-M-15 linked ISEcp1,IS1		blaCTX-M-15	blaCTX-M-15,blaCTX-M-15-linked-ISEcp1	NP	+
ESC_RA0114AA	Human	2015	B	0.12	aac3,aph3	IncI1(Gamma)	intI1,IS26,qacEdelta1,sul1	ompT,sitA,sitB,sitC,sitD	blaCTX-M-15,IS1		blaCTX-M-15	blaCTX-M-15,IS1	NP	+
ESC_GB4298AA	Water/River	2013	B	0.08	dfrA14	IncI1(Gamma),IncN	intI1,IS26	iss,ompT,sitA,sitB,sitC,sitD	blaCTX-M-15		blaCTX-M-15	blaCTX-M-15,	NP	+
ESC_KB3992AA	Bovine	1995	B	0.04	NP	IncI1(Gamma)	NP	iss,sitA,sitB,sitC,sitD	NP		NP	NP	NP	+
ESC_LA5345AA	Human	2010	B	0.06	ant_2,blaKPC,blaTEM-1,sul1,sul2	IncC,IncFIB,IncI1(Gamma)	intI1,IS26,qacEdelta1,sul1	col1a-operon,iss,sitA,sitB,sitC,sitD	NP		NP	NP	NP	+
ESC_WA5512AA	Human	2014	B	0.08	blaBIL,blaCMY,blaLAT_1	IncI1(Gamma)	NP	col1a-operonsitA,sitB,sitC,sitD	NP		NP	NP	NP	+
ESC_WA5556AA	Human	2009	B	0.04	blaBIL,blaCMY,blaLAT_1	IncFIB,IncI1(Gamma)	NP	col1a-operon,iss,sitA,sitB,sitC,sitD	NP		NP	NP	NP	+
CE1860	Bird	2012	B	0.06	blaBIL,blaCMY,blaLAT_1	IncFIB,IncI1(Gamma)	NP	col1a-operon,iss,sitA,sitB,sitC,sitD	NP		NP	NP	NP	+
ESC_WA5549AA	Human	2008	B	0.06	blaBIL,blaCMY,blaLAT_1	IncFIB,IncI1(Gamma)	NP	col1a-operon,iss,sitA,sitB,sitC,sitD	NP		NP	NP	NP	+
MVC219	Dog	2011	B	0.08	aph3,blaTEM-1,strA,sul2	Col(MG828),IncB,IncK,IncFIB,IncFIB,IncI2(Delta),IncX4	NP	sitA,sitB,sitC,sitD	NP		NP	NP	NP	+
ESC_TA7280AA	Human	2015	B	0.1	blaBIL,blaCMY,blaLAT_1	IncI1(Gamma)	NP	iss,sitA,sitB,sitC,sitD	NP		NP	NP	NP	+
ESC_IA9223AA	Human	n/a	B	0.28	aac3,aadA1,aadA21,ant_3,aph3	IncFIB,IncFIC,IncFII,IncFII,IncI1(Gamma)	intI1,IS26,qacEdelta1,2	colV-operon,estA,estB,estC,hlyF,iroB,iroC,iroD,iroE,iroN,iss,iucA,iucB,iucC,iucD,iutA,ompT,sitA,sitB,sitC,sitD	NP		blaCTX-M-2	NP	NP	+
ESC_HB5881AA	Meat	2019	B	0.28	aac3,aadA1,aadA21,ant_3,aph3	IncFIB,IncFIC,IncFII,IncFII,IncI1(Gamma)	intI1,IS26,qacEdelta1,2	colV-operon,estA,estB,estC,hlyF,iroB,iroC,iroD,iroE,iroN,iss,iucA,iucB,iucC,iucD,iutA,ompT,sitA,sitB,sitC,sitD	NP		blaCTX-M-2	NP	NP	+
ESC_GB0117AA	Avian	2019	B	0.28	aac3,aadA1,aadA21,ant_3,aph3	IncFIB,IncFIC,IncFII,IncFII,IncI1(Gamma)	intI1,IS26,qacEdelta1,2	colV-operon,estA,estB,estC,hlyF,iroB,iroC,iroD,iroE,iroN,iss,iucA,iucB,iucC,iucD,iutA,ompT,sitA,sitB,sitC,sitD	NP		blaCTX-M-2	NP	NP	+
ESC_GB0114AA	Avian	2019	B	0.28	aac3,aadA1,aadA21,ant_3,aph3	IncFIB,IncFIC,IncFII,IncFII,IncI1(Gamma)	intI1,IS26,qacEdelta1,2	colV-operon,estA,estB,estC,hlyF,iroB,iroC,iroD,iroE,iroN,iss,iucA,iucB,iucC,iucD,iutA,ompT,sitA,sitB,sitC,sitD	NP		blaCTX-M-2	NP	NP	+
ESC_HB5882AA	Meat	2019	B	0.28	aac3,aadA1,aadA21,ant_3,aph3	IncFIB,IncFIC,IncFII,IncFII,IncI1(Gamma)	intI1,IS26,qacEdelta1,2	colV-operon,estA,estB,estC,hlyF,iroB,iroC,iroD,iroE,iroN,iss,iucA,iucB,iucC,iucD,iutA,ompT,sitA,sitB,sitC,sitD	NP		blaCTX-M-2	NP	NP	+
ESC_KB0878AA	Human	2014	B	0.08	sul2,tetA	IncFII,IncI1(Gamma),IncI2(Delta)	IS26	sitA,sitB,sitC,sitD	blaCTX-M-15		blaCTX-M-1	NP	NP	+
ESC_IB6828AA	Poultry	2014	B	0.12	aac3,aadA1,aadA21,dfrA1	IncFII,IncI1(Gamma),IncX4	intI1	sitA,sitB,sitC,sitD	NP		NP	NP	NP	+
ESC_RA4591AA	Avian	2017	B	0.26	aac3,aadA1,aadA21,ant_3,sul1,tetA	IncFIB,IncFIC,IncFII,IncFII,IncI1(Gamma),pO111_1	intI1,IS26,qacEdelta1,sul1	colV-operon,estA,estB,estC,hlyF,iroB,iroC,iroD,iroE,iroN,iss,iucA,iucB,iucC,iucD,iutA,ompT,sitA,sitB,sitC,sitD	IS1		NP	NP	NP	+
ESC_RA4492AA	Avian	2017	B	0.28	aac3,aadA1,aadA21,ant_3,sul1,tetA	IncFIB,IncFIC,IncFII,IncFII,IncI1(Gamma),pO111_1	intI1,IS26,qacEdelta1,sul1	colV-operon,estA,estB,estC,hlyF,iroB,iroC,iroD,iroE,iroN,iss,iucA,iucB,iucC,iucD,iutA,ompT,sitA,sitB,sitC,sitD	IS1		NP	NP	NP	+
ESC_RA4594AA	Avian	2017	B	0.28	aac3,aadA1,aadA21,ant_3,sul1,tetA	IncFIB,IncFIC,IncFII,IncFII,IncI1(Gamma),pO111_1	intI1,IS26,qacEdelta1,sul1	colV-operon,estA,estB,estC,hlyF,iroB,iroC,iroD,iroE,iroN,iss,iucA,iucB,iucC,iucD,iutA,ompT,sitA,sitB,sitC,sitD	NP		NP	NP	NP	+
ESC_SA6612AA	Air	2018	B	0.1	aac3,aadA1,aadA21,ant_3,blaHERA,sul1,tetA	IncFII,IncI1(Gamma),pO111_1	intI1,IS26,qacEdelta1,sul1	iss,sitA,sitB,sitC,sitD	IS1		NP	NP	NP	+
ESC_AB9079AA	Avian	2019	B	0.16	aac3,aadA1,aadA21,ant_3,blaHERA,blaTEM-1,sul1	IncFIB,IncFII,IncFII,IncFII,IncI1(Gamma),IncX4,pO111_1	intI1,IS26,qacEdelta1,sul1	colV-operon,estA,estB,estC,hlyF,iroB,iroC,iroD,iroE,iroN,iss,ompT,sitA,sitB,sitC,sitD	IS1		NP	NP	NP	+
ESC_ZA1578AA	Air	2019	B	0.16	aac3,aadA1,aadA21,ant_3,blaHERA,sul1,tetA	IncFIB,IncFII,IncFII,IncI1(Gamma),pO111_1	intI1,IS26,qacEdelta1,sul1	colV-operon,estA,estB,estC,hlyF,iroB,iroC,iroD,iroE,iroN,iss,ompT,sitA,sitB,sitC,sitD	IS1		NP	NP	NP	+
ESC_HB5903AA	Avian	2019	B	0.16	aac3,aadA1,aadA21,ant_3,blaHERA,sul1,tetA	IncFIB,IncFII,IncFII,IncFII,IncI1(Gamma),pO111_1	intI1,IS26,qacEdelta1,sul1	colV-operon,estA,estB,estC,hlyF,iroB,iroC,iroD,iroE,iroN,iss,ompT,sitA,sitB,sitC,sitD	IS1		NP	NP	NP	+
ESC_LA1335AA	Air	2014	B	0.68	aph3,blaBIL,blaCMY	IncFIA,IncFIB,IncFII,IncI1(Gamma)	IS26	colV-operon,estA,estB,estC,hlyF,iroB,iroC,iroD,iroE,iroN,iss,iucA,iucB,iucC,iucD,iutA,ompT,sitA,sitB,sitC	blaCTX-M-14,IS1		blaCTX-M-27	NP	NP	+
ESC_BB4995AA	Avian	2018	B	0.14	aac3,aadA1,aadA21,ant_3,blaHERA	IncFIB,IncI1(Gamma)	intI1IS26	estA,estB,estC,hlyF,iucA,iucB,iucC,iucD,iutA,ompT,sitA,sitB,sitC,	IS1		NP	NP	NP	+
ESC_RA5152AA	Meat	2012	B	0.18	blaBIL,blaCMY,blaLAT_1,blaTEM-1	IncK,IncFIB,IncFII,IncFII,IncI1(Gamma),pO111_1	NP	col1a-operonhlyF,iroB,iroC,iroD,iroE,iroN,iss,iucA,iucB,iucC,iucD,iutA,ompT,sitA,sitB,sitC,sitD	IS1		NP	NP	NP	+
ESC_RA5143AA	Meat	2012	B	0.18	blaBIL,blaCMY,blaLAT_1,blaTEM-1	IncK,IncFIB,IncFII,IncFII,IncI1(Gamma),IncX4,pO111_1	IS26	col1a-operonhlyF,iroB,iroC,iroD,iroE,iroN,iss,iucA,iucB,iucC,iucD,iutA,ompT,sitA,sitB,sitC,sitD	IS1		NP	NP	NP	+
ESC_RA5083AA	Air	2012	B	0.16	blaBIL,blaCMY,blaLAT_1,blaTEM-1	IncK,IncFIB,IncFII,IncFII,IncI1(Gamma),IncX1,IncX4,pO111_1	NP	col1a-operonhlyF,iroB,iroC,iroD,iroE,iroN,iss,iucA,iucB,iucC,iucD,iutA,ompT,sitA,sitB,sitC,sitD	IS1		NP	NP	NP	+
ESC_JB3251AA	Poultry	2013	B	0.16	blaBIL,blaCMY,blaLAT_1,blaTEM-1,dfrA1,sul2	IncK,IncFIB,IncFII,IncFII,IncI1(Gamma),IncI2(Delta),pO111_1	intI1	hlyF,iroB,iroC,iroD,iroE,iroN,iss,iucA,iucB,iucC,iucD,iutA,ompT,sitA,sitB,sitC,sitD	IS1		NP	NP	NP	+
ESC_RA5129AA	Avian	2015	B	0.18	blaBIL,blaCMY,blaLAT_1	IncK,IncFIB,IncFII,IncFII,IncI1(Gamma)	NP	col1a-operonhlyF,iroB,iroC,iroD,iroE,iroN,iss,iucA,iucB,iucC,iucD,iutA,ompT,sitA,sitB,sitC,sitD	IS1		NP	NP	NP	+
ESC_JA0837AA	Human	n/a	B	0.08	aadA5	IncFIA,IncFIB,IncFII,IncI1(Gamma)	intI1,IS26	iss	blaCTX-M-15		blaCTX-M-1	NP	NP	+
ESC_JA0359AA	Human	n/a	B	0.06	aac3,aadA1,aadA21	Col156,IncFIB,IncFIB,IncFIC,IncFII,IncI1(Gamma),IncX4	intI1,IS26,qacEdelta1,sul1	NP	blaCTX-M-15		blaCTX-M-1	NP	NP	+
ESC_GB8816AA	Human	2015	B	0.1	mcr-1,qnrS,qnrS	IncI1(Gamma),IncI2	IS26	iss,ompT	blaCTX-M-15,ISEcp1,blaCTX-M-15 linked ISEcp1		blaCTX-M-15	blaCTX-M-15,blaCTX-M-15-linked-ISEcp1	NP	+
ESC_RA5042AA	Air	2012	B	0.16	aac3,blaBIL,blaCMY,blaLAT_1,blaTEM-1,dfrA1,sul1,sul2,sul3	Col(BS512),IncK,IncFIB,IncFIB,IncFII,IncI1(Gamma),IncI2,IncI2(Delta),pO111_1	intI1,IS26,qacEdelta1,sul1	col1a-operonhlyF,iucA,iucB,iucC,iucD,iutA,ompT,sitA,sitB,sitC	NP		NP	NP	NP	+
ESC_KA4825AA	Human	n/a	B	0.08	aph3	IncI1(Gamma),IncY	intI1,IS26	col1a-operon,iss,ompT	blaCTX-M-15,ISEcp1,blaCTX-M-15 linked ISEcp1,IS1		blaCTX-M-15	blaCTX-M-15,blaCTX-M-15-linked-ISEcp1	NP	+
ESC_VA2413AA	Human	2011	B	0.2	aac6,2blaCTX-M-27	IncFII,IncI1(Gamma),IncM1	IS26	iss,ompT,sitA,sitB,sitC	blaCTX-M-14,2ISEcp1,blaCTX-M-15 linked ISEcp1,blaOXA-224,IS1		blaCTX-M-15, blaCTX-M-27	blaCTX-M-15,blaCTX-M-15-linked-ISEcp1	blaOXA-1	+
ESC_GB4263AA	Water/River	2013	B	0.06	qnrS,qnrS	IncI1(Gamma),IncI2,IncI2(Delta)	NP	col1a-operon,iss,ompT,sitA,sitB,sitC	blaCTX-M-15,ISEcp1,blaCTX-M-15 linked ISEcp1,IS1		blaCTX-M-15	blaCTX-M-15,blaCTX-M-15-linked-ISEcp1	NP	+
ESC_CB9409AA	Human	2017	B	0.06	qnrS,qnrS	IncI1(Gamma),IncX3	IS26	col1a-operon,ompT,sitA,sitB,sitC	blaCTX-M-15,IS1		blaCTX-M-15	blaCTX-M-15,	blaOXA-181	+
ESC_CB9393AA	Human	2017	B	0.06	qnrS,qnrS	IncI1(Gamma),IncX3	IS26	col1a-operon,ompT,sitA,sitB,sitC	blaCTX-M-15,IS1		blaCTX-M-15	blaCTX-M-15,	blaOXA-181	+
ESC_CB9428AA	Human	2017	B	0.06	qnrS,qnrS	IncI1(Gamma),IncX3	IS26	col1a-operon,ompT,sitA,sitB,sitC	blaCTX-M-15,IS1		blaCTX-M-15	blaCTX-M-15,	blaOXA-181	+
ESC_CB9457AA	Human	2017	B	0.06	qnrS,qnrS	IncI1(Gamma),IncX3	IS26	col1a-operon,ompT,sitA,sitB,sitC	blaCTX-M-15,IS1		blaCTX-M-15	blaCTX-M-15,	blaOXA-181	+
ESC_CB9414AA	Human	2017	B	0.06	qnrS,qnrS	IncI1(Gamma),IncX3	IS26	col1a-operon,ompT,sitA,sitB,sitC	blaCTX-M-15,IS1		blaCTX-M-15	blaCTX-M-15,	blaOXA-181	+
ESC_CB9417AA	Human	2017	B	0.06	qnrS,qnrS	IncI1(Gamma),IncX3	IS26	col1a-operon,ompT,sitA,sitB,sitC	blaCTX-M-15,IS1		blaCTX-M-15	blaCTX-M-15,	blaOXA-181	+
ESC_CB9431AA	Human	2017	B	0.06	qnrS,qnrS	IncI1(Gamma),IncX3	IS26	col1a-operon,ompT,sitA,sitB,sitC	blaCTX-M-15,ISEcp1,blaCTX-M-15 linked ISEcp1,IS1		blaCTX-M-15	blaCTX-M-15,blaCTX-M-15-linked-ISEcp1	blaOXA-181	+
ESC_CB9408AA	Human	2017	B	0.06	qnrS,qnrS	IncI1(Gamma),IncX3	IS26	col1a-operon,ompT,sitA,sitB,sitC	blaCTX-M-15,IS1		blaCTX-M-15	blaCTX-M-15,	blaOXA-181	+
ESC_CB9438AA	Human	2017	B	0.08	qnrS,qnrS	IncI1(Gamma),IncX3	IS26	col1a-operon,ompT,sitA,sitB,sitC	blaCTX-M-15,IS1		blaCTX-M-15	blaCTX-M-15,	blaOXA-181	+
ESC_CB9467AA	Human	2017	B	0.06	qnrS,qnrS	IncI1(Gamma),IncX3	IS26	col1a-operon,ompT,sitA,sitB,sitC	blaCTX-M-15,IS1		blaCTX-M-15	blaCTX-M-15,	blaOXA-181	+
ESC_CB9423AA	Human	2017	B	0.06	qnrS,qnrS	IncI1(Gamma),IncX3	IS26	col1a-operon,ompT,sitA,sitB,sitC	blaCTX-M-15,blaCTX-M-15 linked ISEcp1,IS1		blaCTX-M-15	blaCTX-M-15,blaCTX-M-15-linked-ISEcp1	blaOXA-181	+
ESC_CB9405AA	Human	2017	B	0.06	qnrS,qnrS	IncI1(Gamma),IncX3	IS26	col1a-operon,ompT,sitA,sitB,sitC	blaCTX-M-15,ISEcp1,blaCTX-M-15 linked ISEcp1,IS1		blaCTX-M-15	blaCTX-M-15,blaCTX-M-15-linked-ISEcp1	blaOXA-181	+
ESC_CB9440AA	Human	2017	B	0.06	qnrS,qnrS	IncI1(Gamma),IncX3	IS26	col1a-operon,ompT,sitA,sitB,sitC	blaCTX-M-15,IS1		blaCTX-M-15	blaCTX-M-15,	blaOXA-181	+
ESC_CB9399AA	Human	2017	B	0.06	qnrS,qnrS	IncI1(Gamma),IncX3	IS26	col1a-operon,ompT,sitA,sitB,sitC	blaCTX-M-15,ISEcp1,blaCTX-M-15 linked ISEcp1,IS1		blaCTX-M-15	blaCTX-M-15,blaCTX-M-15-linked-ISEcp1	NP	+
ESC_CB9462AA	Human	2017	B	0.06	qnrS,qnrS	IncI1(Gamma),IncX3	IS26	col1a-operon,ompT,sitA,sitB,sitC	blaCTX-M-15,IS1		blaCTX-M-15	blaCTX-M-15,	blaOXA-181	+
ESC_CB9434AA	Human	2017	B	0.06	qnrS,qnrS	IncI1(Gamma),IncX3	IS26	col1a-operon,ompT,sitA,sitB,sitC	blaCTX-M-15,IS1		blaCTX-M-15	blaCTX-M-15,	blaOXA-181	+
ESC_CB9419AA	Human	2017	B	0.08	dfrA14,qnrS,qnrS,sul2	IncI1(Gamma),IncI2,IncI2(Delta),IncX3	IS26	col1a-operon,ompT,sitA,sitB,sitC	blaCTX-M-15,IS1		blaCTX-M-15	blaCTX-M-15,	blaOXA-181	+
ESC_CB9416AA	Human	2017	B	0.06	qnrS,qnrS	IncI1(Gamma),IncX3	IS26	col1a-operon,ompT,sitA,sitB,sitC	blaCTX-M-15,IS1		blaCTX-M-15	blaCTX-M-15,	blaOXA-181	+
ESC_CB9429AA	Human	2017	B	0.06	qnrS,qnrS	IncI1(Gamma),IncX3	IS26	col1a-operon,ompT,sitA,sitB,sitC	blaCTX-M-15,ISEcp1,blaCTX-M-15 linked ISEcp1,IS1		blaCTX-M-15	blaCTX-M-15,blaCTX-M-15-linked-ISEcp1	blaOXA-181	+
ESC_CB9444AA	Human	2017	B	0.06	qnrS,qnrS	IncI1(Gamma),IncX3	IS26	col1a-operon,ompT,sitA,sitB,sitC	blaCTX-M-15,IS1		blaCTX-M-15	blaCTX-M-15,	blaOXA-181	+
ESC_CB9427AA	Human	2017	B	0.06	qnrS,qnrS	IncI1(Gamma),IncX3	IS26	col1a-operon,ompT,sitA,sitB,sitC	blaCTX-M-15,IS1		blaCTX-M-15	blaCTX-M-15,	blaOXA-181	+
ESC_CB9442AA	Human	2017	B	0.06	22	IncI1(Gamma),IncX3	IS26	col1a-operon,ompT,sitA,sitB,sitC	blaCTX-M-15,IS1		blaCTX-M-15	blaCTX-M-15,	blaOXA-181	+
ESC_CB9447AA	Human	2017	B	0.06	qnrS,qnrS	IncI1(Gamma),IncX3	IS26	col1a-operon,ompT,sitA,sitB,sitC	blaCTX-M-15,ISEcp1,blaCTX-M-15 linked ISEcp1,IS1		blaCTX-M-15	blaCTX-M-15,blaCTX-M-15-linked-ISEcp1	blaOXA-181	+
ESC_CB9452AA	Human	2017	B	0.06	qnrS,qnrS	IncI1(Gamma),IncX3	IS26	col1a-operon,ompT,sitA,sitB,sitC	blaCTX-M-15,IS1		blaCTX-M-15	blaCTX-M-15,	blaOXA-181	+
ESC_CB9481AA	Human	2017	B	0.06	qnrS,qnrS	IncI1(Gamma),IncX3	IS26	col1a-operon,ompT,sitA,sitB,sitC	blaCTX-M-15,IS1		blaCTX-M-15	blaCTX-M-15,	blaOXA-181	+
ESC_CB9449AA	Human	2017	B	0.06	qnrS,qnrS	IncI1(Gamma),IncX3	IS26	col1a-operon,ompT,sitA,sitB,sitC	blaCTX-M-15,ISEcp1,blaCTX-M-15 linked ISEcp1,IS1		blaCTX-M-15	blaCTX-M-15,blaCTX-M-15-linked-ISEcp1	NP	+
ESC_CB9477AA	Human	2017	B	0.06	qnrS,qnrS	IncI1(Gamma),IncX3	IS26	col1a-operon,ompT,sitA,sitB,sitC	blaCTX-M-15,IS1		blaCTX-M-15	blaCTX-M-15,	blaOXA-181	+
ESC_CB9454AA	Human	2017	B	0.06	qnrS,qnrS	IncI1(Gamma),IncX3	IS26	col1a-operon,ompT,sitA,sitB,sitC	blaCTX-M-15,ISEcp1,blaCTX-M-15 linked ISEcp1,IS1		blaCTX-M-15	blaCTX-M-15,blaCTX-M-15-linked-ISEcp1	blaOXA-181	+
ESC_CB9446AA	Human	2017	B	0.06	qnrS,qnrS	IncI1(Gamma),IncX3	IS26	col1a-operon,ompT,sitA,sitB,sitC	blaCTX-M-15,ISEcp1,blaCTX-M-15 linked ISEcp1,IS1		blaCTX-M-15	blaCTX-M-15,blaCTX-M-15-linked-ISEcp1	blaOXA-181	+
ESC_CB9392AA	Human	2017	B	0.06	qnrS,qnrS	IncI1(Gamma),IncX3	IS26	col1a-operon,ompT,sitA,sitB,sitC	blaCTX-M-15,IS1		blaCTX-M-15	blaCTX-M-15,	blaOXA-181	+
ESC_CB9474AA	Human	2017	B	0.06	qnrS,qnrS	IncI1(Gamma),IncX3	IS26	col1a-operon,ompT,sitA,sitB,sitC	blaCTX-M-15,IS1		blaCTX-M-15	blaCTX-M-15,	blaOXA-181	+
ESC_CB9483AA	Human	2017	B	0.06	qnrS,qnrS	IncI1(Gamma),IncX3	IS26	col1a-operon,ompT,sitA,sitB,sitC	blaCTX-M-15,IS1		blaCTX-M-15	blaCTX-M-15,	blaOXA-181	+
ESC_CB9413AA	Human	2017	B	0.06	qnrS,qnrS	IncI1(Gamma),IncX3	IS26	col1a-operon,ompT,sitA,sitB,sitC	blaCTX-M-15,IS1		blaCTX-M-15	blaCTX-M-15,	blaOXA-181	+
ESC_CB9410AA	Human	2017	B	0.06	qnrS,qnrS	IncI1(Gamma),IncX3	IS26	col1a-operon,ompT,sitA,sitB,sitC	blaCTX-M-15,IS1		blaCTX-M-15	blaCTX-M-15,	blaOXA-181	+
ESC_CB9450AA	Human	2017	B	0.06	qnrS,qnrS	IncI1(Gamma),IncX3	IS26	col1a-operon,ompT,sitA,sitB,sitC	blaCTX-M-15,IS1		blaCTX-M-15	blaCTX-M-15,	blaOXA-181	+
ESC_CB9402AA	Human	2017	B	0.06	qnrS,qnrS	IncI1(Gamma),IncX3	IS26	col1a-operon,ompT,sitA,sitB,sitC	blaCTX-M-15,ISEcp1,blaCTX-M-15 linked ISEcp1,IS1		blaCTX-M-15	blaCTX-M-15,blaCTX-M-15-linked-ISEcp1	blaOXA-181	+
ESC_CB9456AA	Human	2017	B	0.08	aph3	IncB,IncI1(Gamma),IncX3	intI1,IS26	ompT,sitA,sitB,sitC	blaCTX-M-15,IS1		blaCTX-M-15	blaCTX-M-15,	blaOXA-181	+
ESC_CB9433AA	Human	2017	B	0.06	qnrS,qnrS	IncI1(Gamma),IncX3	IS26	col1a-operon,ompT,sitA,sitB,sitC	blaCTX-M-15,IS1		blaCTX-M-15	blaCTX-M-15,	blaOXA-181	+
ESC_CB9451AA	Human	2017	B	0.06	qnrS,qnrS	IncI1(Gamma),IncX3	IS26	col1a-operon,ompT,sitA,sitB,sitC	blaCTX-M-15,IS1		blaCTX-M-15	blaCTX-M-15,	blaOXA-181	+
ESC_CB9435AA	Human	2017	B	0.06	qnrS,qnrS	IncI1(Gamma)	NP	col1a-operon,ompT,sitA,sitB,sitC	blaCTX-M-15,ISEcp1,blaCTX-M-15 linked ISEcp1,IS1		blaCTX-M-15	blaCTX-M-15,blaCTX-M-15-linked-ISEcp1	NP	+
ESC_CB9459AA	Human	2017	B	0.06	qnrS,qnrS	IncI1(Gamma),IncX3	IS26	col1a-operon,ompT,sitA,sitB,sitC	blaCTX-M-15,IS1		blaCTX-M-15	blaCTX-M-15,	blaOXA-181	+
ESC_CB9432AA	Human	2017	B	0.06	qnrS,qnrS	Col8282,ColpVC,IncI1(Gamma),IncX3	IS26	col1a-operon,ompT,sitA,sitB,sitC	blaCTX-M-15,IS1		blaCTX-M-15	blaCTX-M-15,	blaOXA-181	+
ESC_CB9394AA	Human	2017	B	0.06	qnrS,qnrS	IncI1(Gamma),IncX3	IS26	col1a-operon,ompT,sitA,sitB,sitC	blaCTX-M-15,IS1		blaCTX-M-15	blaCTX-M-15,	blaOXA-181	+
ESC_CB9460AA	Human	2017	B	0.06	qnrS,qnrS	IncI1(Gamma),IncX3	IS26	col1a-operon,ompT,sitA,sitB,sitC	blaCTX-M-15,IS1		blaCTX-M-15	blaCTX-M-15,	blaOXA-181	+
ESC_CB9468AA	Human	2017	B	0.06	qnrS,qnrS	IncI1(Gamma),IncX3	IS26	col1a-operon,ompT,sitA,sitB,sitC	blaCTX-M-15,IS1		blaCTX-M-15	blaCTX-M-15,	blaOXA-181	+
ESC_CB9493AA	Human	2017	B	0.06	qnrS,qnrS	IncI1(Gamma),IncX3	IS26	col1a-operon,ompT,sitA,sitB,sitC	blaCTX-M-15,IS1		blaCTX-M-15	blaCTX-M-15,	blaOXA-181	+
ESC_CB9418AA	Human	2017	B	0.06	qnrS,qnrS	IncI1(Gamma),IncX3	IS26	col1a-operon,ompT,sitA,sitB,sitC	blaCTX-M-15,IS1		blaCTX-M-15	blaCTX-M-15,	blaOXA-181	+
ESC_CB9480AA	Human	2017	B	0.06	qnrS,qnrS	IncI1(Gamma),IncX3	IS26	col1a-operon,ompT,sitA,sitB,sitC	blaCTX-M-15,IS1		blaCTX-M-15	blaCTX-M-15,	blaOXA-181	+
ESC_CB9479AA	Human	2017	B	0.06	qnrS,qnrS	IncI1(Gamma),IncX3	IS26	col1a-operon,ompT,sitA,sitB,sitC	blaCTX-M-15,IS1		blaCTX-M-15	blaCTX-M-15,	blaOXA-181	+
ESC_CB9425AA	Human	2017	B	0.06	qnrS,qnrS	IncI1(Gamma),IncX3	IS26	col1a-operon,ompT,sitA,sitB,sitC	blaCTX-M-15,IS1		blaCTX-M-15	blaCTX-M-15,	blaOXA-181	+
ESC_CB9396AA	Human	2017	B	0.06	qnrS,qnrS	IncI1(Gamma)	NP	col1a-operon,ompT,sitA,sitB,sitC	blaCTX-M-15,ISEcp1,blaCTX-M-15 linked ISEcp1,IS1		blaCTX-M-15	blaCTX-M-15,blaCTX-M-15-linked-ISEcp1	NP	+
ESC_CB9436AA	Human	2017	B	0.06	qnrS,qnrS	IncI1(Gamma),IncX3	IS26	col1a-operon,ompT,sitA,sitB,sitC	blaCTX-M-15,IS1		blaCTX-M-15	blaCTX-M-15,	blaOXA-181	+
ESC_CB9472AA	Human	2017	B	0.06	qnrS,qnrS	IncI1(Gamma),IncX3	IS26	col1a-operon,ompT,sitA,sitB,sitC	blaCTX-M-15,IS1		blaCTX-M-15	blaCTX-M-15,	blaOXA-181	+
ESC_CB9476AA	Human	2017	B	0.06	qnrS,qnrS	IncI1(Gamma),IncX3	IS26	col1a-operon,ompT,sitA,sitB,sitC	blaCTX-M-15,IS1		blaCTX-M-15	blaCTX-M-15,	blaOXA-181	+
ESC_CB9441AA	Human	2017	B	0.06	qnrS,qnrS	IncI1(Gamma),IncX3	IS26	col1a-operon,ompT,sitA,sitB,sitC	blaCTX-M-15,IS1		blaCTX-M-15	blaCTX-M-15,	blaOXA-181	+
ESC_CB9430AA	Human	2017	B	0.06	qnrS,qnrS	IncI1(Gamma),IncX3	IS26	col1a-operon,ompT,sitA,sitB,sitC	blaCTX-M-15,IS1		blaCTX-M-15	blaCTX-M-15,	blaOXA-181	+
ESC_CB9482AA	Human	2017	B	0.06	qnrS,qnrS	IncI1(Gamma),IncX3	IS26	col1a-operon,ompT,sitA,sitB,sitC	blaCTX-M-15,IS1		blaCTX-M-15	blaCTX-M-15,	blaOXA-181	+
ESC_CB9478AA	Human	2017	B	0.06	qnrS,qnrS	IncI1(Gamma),IncX3	IS26	col1a-operon,ompT,sitA,sitB,sitC	blaCTX-M-15,ISEcp1,blaCTX-M-15 linked ISEcp1,IS1		blaCTX-M-15	blaCTX-M-15,blaCTX-M-15-linked-ISEcp1	blaOXA-181	+
ESC_CB9471AA	Human	2017	B	0.06	qnrS,qnrS	IncI1(Gamma),IncX3	IS26	col1a-operon,ompT,sitA,sitB,sitC	blaCTX-M-15,IS1		blaCTX-M-15	blaCTX-M-15,	blaOXA-181	+
ESC_CB9455AA	Human	2017	B	0.08	qnrS,qnrS	IncI1(Gamma),IncX3	IS26	col1a-operon,ompT,sitA,sitB,sitC	blaCTX-M-15,IS1		blaCTX-M-15	blaCTX-M-15,	blaOXA-181	+
ESC_CB9461AA	Human	2017	B	0.06	qnrS,qnrS	IncI1(Gamma),IncX3	IS26	col1a-operon,ompT,sitA,sitB,sitC	blaCTX-M-15,IS1		blaCTX-M-15	blaCTX-M-15,	blaOXA-181	+
ESC_CB9469AA	Human	2017	B	0.06	qnrS,qnrS	IncI1(Gamma),IncX3	IS26	col1a-operon,ompT,sitA,sitB,sitC	blaCTX-M-15,IS1		blaCTX-M-15	blaCTX-M-15,	blaOXA-181	+
ESC_CB9475AA	Human	2017	B	0.06	qnrS,qnrS	IncI1(Gamma),IncX3	IS26	col1a-operon,ompT,sitA,sitB,sitC	blaCTX-M-15,IS1		blaCTX-M-15	blaCTX-M-15,	blaOXA-181	+
ESC_CB9466AA	Human	2017	B	0.06	qnrS,qnrS	IncI1(Gamma),IncX3	IS26	col1a-operon,ompT,sitA,sitB,sitC	blaCTX-M-15,IS1		blaCTX-M-15	blaCTX-M-15,	blaOXA-181	+
ESC_CB9445AA	Human	2017	B	0.06	qnrS,qnrS	IncI1(Gamma),IncX3	IS26	col1a-operon,ompT,sitA,sitB,sitC	blaCTX-M-15,IS1		blaCTX-M-15	blaCTX-M-15,	blaOXA-181	+
ESC_CB9406AA	Human	2017	B	0.06	qnrS,qnrS	IncI1(Gamma),IncX3	IS26	col1a-operon,ompT,sitA,sitB,sitC	blaCTX-M-15,ISEcp1,blaCTX-M-15 linked ISEcp1,IS1		blaCTX-M-15	blaCTX-M-15,blaCTX-M-15-linked-ISEcp1	blaOXA-181	+
ESC_CB9465AA	Human	2017	B	0.08	qnrS,qnrS	IncI1(Gamma),IncX3	IS26	col1a-operon,ompT,sitA,sitB,sitC	blaCTX-M-15,IS1		blaCTX-M-15	blaCTX-M-15,	blaOXA-181	+
ESC_CB9403AA	Human	2017	B	0.06	qnrS,qnrS	IncI1(Gamma),IncX3	IS26	col1a-operon,ompT,sitA,sitB,sitC	blaCTX-M-15,ISEcp1,blaCTX-M-15 linked ISEcp1,IS1		blaCTX-M-15	blaCTX-M-15,blaCTX-M-15-linked-ISEcp1	blaOXA-181	+
ESC_CB9458AA	Human	2017	B	0.06	qnrS,qnrS	IncI1(Gamma),IncX3	IS26	col1a-operon,ompT,sitA,sitB,sitC	blaCTX-M-15,IS1		blaCTX-M-15	blaCTX-M-15,	blaOXA-181	+
ESC_CB9807AA	Human	2017	B	0.06	qnrS,qnrS	IncI1(Gamma),IncX3	IS26	col1a-operon,ompT,sitA,sitB,sitC	blaCTX-M-15,ISEcp1,blaCTX-M-15 linked ISEcp1,IS1		blaCTX-M-15	blaCTX-M-15,blaCTX-M-15-linked-ISEcp1	blaOXA-181	+
ESC_CB9463AA	Human	2017	B	0.06	qnrS,qnrS	IncI1(Gamma),IncX3	IS26	col1a-operon,ompT,sitA,sitB,sitC	blaCTX-M-15,IS1		blaCTX-M-15	blaCTX-M-15,	blaOXA-181	+
ESC_CB9453AA	Human	2017	B	0.06	qnrS,qnrS	IncI1(Gamma),IncX3	IS26	col1a-operon,ompT,sitA,sitB,sitC	blaCTX-M-15,IS1		blaCTX-M-15	blaCTX-M-15,	blaOXA-181	+
ESC_CB9470AA	Human	2017	B	0.06	qnrS,qnrS	IncI1(Gamma),IncX3	IS26	col1a-operon,ompT,sitA,sitB,sitC	blaCTX-M-15,IS1		blaCTX-M-15	blaCTX-M-15,	blaOXA-181	+
ESC_CB9420AA	Human	2017	B	0.06	qnrS,qnrS	IncI1(Gamma),IncX3	IS26	col1a-operon,ompT,sitA,sitB,sitC	blaCTX-M-15,IS1		blaCTX-M-15	blaCTX-M-15,	blaOXA-181	+
ESC_CB9473AA	Human	2017	B	0.06	qnrS,qnrS	IncI1(Gamma),IncX3	IS26	col1a-operon,ompT,sitA,sitB,sitC	blaCTX-M-15,IS1		blaCTX-M-15	blaCTX-M-15,	blaOXA-181	+
ESC_CB9415AA	Human	2017	B	0.06	qnrS,qnrS	IncI1(Gamma),IncX3	IS26	col1a-operon,ompT,sitA,sitB,sitC	blaCTX-M-15,IS1		blaCTX-M-15	blaCTX-M-15,	blaOXA-181	+
ESC_CB9448AA	Human	2017	B	0.06	qnrS,qnrS	IncI1(Gamma),IncX3	IS26	col1a-operon,ompT,sitA,sitB,sitC	blaCTX-M-15,IS1		blaCTX-M-15	blaCTX-M-15,	blaOXA-181	+
ESC_CB9464AA	Human	2017	B	0.06	qnrS,qnrS	IncI1(Gamma),IncX3	IS26	col1a-operon,ompT,sitA,sitB,sitC	blaCTX-M-15,ISEcp1,blaCTX-M-15 linked ISEcp1,IS1		blaCTX-M-15	blaCTX-M-15,blaCTX-M-15-linked-ISEcp1	blaOXA-181	+
ESC_CB9443AA	Human	2017	B	0.08	qnrS,qnrS	IncI1(Gamma),IncX3	IS26	col1a-operon,ompT,sitA,sitB,sitC	blaCTX-M-15,IS1		blaCTX-M-15	blaCTX-M-15,	blaOXA-181	+
ESC_CB9412AA	Human	2017	B	0.06	qnrS,qnrS	IncI1(Gamma),IncX3	IS26	col1a-operon,ompT,sitA,sitB,sitC	blaCTX-M-15,IS1		blaCTX-M-15	blaCTX-M-15,	blaOXA-181	+
